# Supplementary material for: Characterization of the Metabolic Requirements in Yeast Meiosis
Source: PLoS One. 2013 May 8;8(5):e63707. doi: 10.1371/journal.pone.0063707 (PMC3650881; doi:10.1371/journal.pone.0063707)
Supplement: Model S1 — The yeast meiosis-specific metabolic network in the Systems Biology Markup Language format. (XML) [file pone.0063707.s006.xml]

<?xml version="1.0" encoding="UTF-8"?>
<sbml xmlns="http://www.sbml.org/sbml/level2" level="2" version="1" xmlns:html="http://www.w3.org/1999/xhtml">

<model id="Yeast_DR69" name="Yeast_DR69">
    <notes>
      <html xmlns="http://www.w3.org/1999/xhtml"><p>COBRA_Toolbox</p></html>
    </notes>
    <listOfUnitDefinitions>
      <unitDefinition id="mmol_per_gDW_per_hr">
        <listOfUnits>
          <unit kind="mole" scale="-3" multiplier="1" offset="0"/>
          <unit kind="gram" exponent="-1" multiplier="1" offset="0"/>
          <unit kind="second" exponent="-1" multiplier="0.00027777" offset="0"/>
        </listOfUnits>
      </unitDefinition>
    </listOfUnitDefinitions>

<listOfCompartments>
      <compartment id="C_c" name="Cytoplasm" size="1"/>
      <compartment id="C_m" name="Mitochondria" size="1"/>
      <compartment id="C_e" name="Extracellular" size="1"/>
</listOfCompartments>

<listOfSpecies>
    <species id="M_Acetate_c" name="Acetate_cytoplasmic" compartment="C_c" initialConcentration="0">
        <notes>
          <html xmlns="http://www.w3.org/1999/xhtml"><p>FORMULA: C2H3O2</p></html>
        </notes>
    </species>
      
    <species id="M_AcetylCoA_c" name="AcetylCoA_cytoplasmic" compartment="C_c" initialConcentration="0">
        <notes>
          <html xmlns="http://www.w3.org/1999/xhtml"><p>FORMULA: C23H34N7O17P3S</p></html>
        </notes>
    </species>
      
    <species id="M_AcetylCoA_m" name="AcetylCoA_mitochondrial" compartment="C_m" initialConcentration="0">
        <notes>
          <html xmlns="http://www.w3.org/1999/xhtml"><p>FORMULA: C23H34N7O17P3S</p></html>
        </notes>
    </species>
      
    <species id="M_Citrate_m" name="Citrate_mitochondrial" compartment="C_m" initialConcentration="0">
        <notes>
          <html xmlns="http://www.w3.org/1999/xhtml"><p>FORMULA: C6H5O7</p></html>
        </notes>
    </species>
      
    <species id="M_IsoCitrate_m" name="IsoCitrate_mitochondrial" compartment="C_m" initialConcentration="0">
        <notes>
          <html xmlns="http://www.w3.org/1999/xhtml"><p>FORMULA: C6H5O7</p></html>
        </notes>
    </species>
    
    <species id="M_Oxoglutarate_m" name="Oxoglutarate_mitochondrial" compartment="C_m" initialConcentration="0">
        <notes>
          <html xmlns="http://www.w3.org/1999/xhtml"><p>FORMULA: C5H4O5</p></html>
        </notes>
    </species>
    
    <species id="M_Oxoglutarate_c" name="Oxoglutarate_cytoplasmic" compartment="C_c" initialConcentration="0">
        <notes>
          <html xmlns="http://www.w3.org/1999/xhtml"><p>FORMULA: C5H4O5</p></html>
        </notes>
    </species>
    
    <species id="M_SuccinylCoA_m" name="SuccinylCoA_mitochondrial" compartment="C_m" initialConcentration="0">
        <notes>
          <html xmlns="http://www.w3.org/1999/xhtml"><p>FORMULA: C25H35N7O19P3S</p></html>
        </notes>
    </species>
    
    <species id="M_Succinate_m" name="Succinate_mitochondrial" compartment="C_m" initialConcentration="0">
        <notes>
          <html xmlns="http://www.w3.org/1999/xhtml"><p>FORMULA: C4H4O4</p></html>
        </notes>
    </species>
    
    <species id="M_Fumarate_m" name="Fumarate_mitochondrial" compartment="C_m" initialConcentration="0">
        <notes>
          <html xmlns="http://www.w3.org/1999/xhtml"><p>FORMULA: C4H2O4</p></html>
        </notes>
    </species>

    <species id="M_Malate_m" name="Malate_mitochondrial" compartment="C_m" initialConcentration="0">
        <notes>
          <html xmlns="http://www.w3.org/1999/xhtml"><p>FORMULA: C4H4O5</p></html>
        </notes>
    </species>
    
    <species id="M_Oxaloacetate_m" name="Oxaloacetate_mitochondrial" compartment="C_m" initialConcentration="0">
        <notes>
          <html xmlns="http://www.w3.org/1999/xhtml"><p>FORMULA: C4H2O5</p></html>
        </notes>
    </species>
    
    <species id="M_Oxaloacetate_c" name="Oxaloacetate_cytoplasmic" compartment="C_c" initialConcentration="0">
        <notes>
          <html xmlns="http://www.w3.org/1999/xhtml"><p>FORMULA: C4H2O5</p></html>
        </notes>
    </species>
    
    <species id="M_Citrate_c" name="Citrate_cytoplasmic" compartment="C_c" initialConcentration="0">
        <notes>
          <html xmlns="http://www.w3.org/1999/xhtml"><p>FORMULA: C6H5O7</p></html>
        </notes>
    </species>
    
    <species id="M_IsoCitrate_c" name="IsoCitrate_cytoplasmic" compartment="C_c" initialConcentration="0">
        <notes>
          <html xmlns="http://www.w3.org/1999/xhtml"><p>FORMULA: C6H5O7</p></html>
        </notes>
    </species>
    
    <species id="M_Succinate_c" name="Succinate_cytoplasmic" compartment="C_c" initialConcentration="0">
        <notes>
          <html xmlns="http://www.w3.org/1999/xhtml"><p>FORMULA: C4H4O4</p></html>
        </notes>
    </species>
    
    <species id="M_Glyoxylate_c" name="Glyoxylate_cytoplasmic" compartment="C_c" initialConcentration="0">
        <notes>
          <html xmlns="http://www.w3.org/1999/xhtml"><p>FORMULA: C2H1O3</p></html>
        </notes>
    </species>
    
    <species id="M_Malate_c" name="Malate_cytoplasmic" compartment="C_c" initialConcentration="0">
        <notes>
          <html xmlns="http://www.w3.org/1999/xhtml"><p>FORMULA: C4H4O5</p></html>
        </notes>
    </species>
    
    <species id="M_Fumarate_c" name="Fumarate_cytoplasmic" compartment="C_c" initialConcentration="0">
        <notes>
          <html xmlns="http://www.w3.org/1999/xhtml"><p>FORMULA: C4H2O4</p></html>
        </notes>
    </species>
    
    <species id="M_PhosphoenolPyruvate_c" name="PhosphoenolPyruvate_cytoplasmic" compartment="C_c" initialConcentration="0">
        <notes>
          <html xmlns="http://www.w3.org/1999/xhtml"><p>FORMULA: C3H2O6P</p></html>
        </notes>
    </species>
    
    <species id="M_2PhosphoGlycerate_c" name="2PhosphoGlycerate_cytoplasmic" compartment="C_c" initialConcentration="0">
        <notes>
          <html xmlns="http://www.w3.org/1999/xhtml"><p>FORMULA: C3H4O7P</p></html>
        </notes>
    </species>
    
    <species id="M_3PhosphoGlycerate_c" name="3PhosphoGlycerate_cytoplasmic" compartment="C_c" initialConcentration="0">
        <notes>
          <html xmlns="http://www.w3.org/1999/xhtml"><p>FORMULA: C3H4O7P</p></html>
        </notes>
    </species>
    
    <species id="M_13BiPGlycerate_c" name="1,3 Biphospho Glycerate_cytoplasmic" compartment="C_c" initialConcentration="0">
        <notes>
          <html xmlns="http://www.w3.org/1999/xhtml"><p>FORMULA: C3H7O10P2</p></html>
        </notes>
    </species>
    
    <species id="M_Glyceraldehyde3P_c" name="Glyceraldehyde 3 Phosphate_cytoplasmic" compartment="C_c" initialConcentration="0">
        <notes>
          <html xmlns="http://www.w3.org/1999/xhtml"><p>FORMULA: C3H7O6P</p></html>
        </notes>
    </species>
    
    <species id="M_DihydroxyacetoneP_c" name="Dihydroxyacetone phosphate_cytoplasmic" compartment="C_c" initialConcentration="0">
        <notes>
          <html xmlns="http://www.w3.org/1999/xhtml"><p>FORMULA: C3H7O6P</p></html>
        </notes>
    </species>
    
    <species id="M_Fructose16BP_c" name="Fructose 1,6 bisphosphate_cytoplasmic" compartment="C_c" initialConcentration="0">
        <notes>
          <html xmlns="http://www.w3.org/1999/xhtml"><p>FORMULA: C6H14O12P2</p></html>
        </notes>
    </species>
    
    <species id="M_Fructose6P_c" name="Fructose 6 phosphate_cytoplasmic" compartment="C_c" initialConcentration="0">
        <notes>
          <html xmlns="http://www.w3.org/1999/xhtml"><p>FORMULA: C6H13O9P</p></html>
        </notes>
    </species>
    
    <species id="M_Glucose6P_c" name="Glucose 6 phosphate_cytoplasmic" compartment="C_c" initialConcentration="0">
        <notes>
          <html xmlns="http://www.w3.org/1999/xhtml"><p>FORMULA: C6H13O9P</p></html>
        </notes>
    </species>
    
    <species id="M_Glucose1P_c" name="Glucose 1 phosphate_cytoplasmic" compartment="C_c" initialConcentration="0">
        <notes>
          <html xmlns="http://www.w3.org/1999/xhtml"><p>FORMULA: C6H13O9P</p></html>
        </notes>
    </species>
    
    <species id="M_Pyruvate_c" name="Pyruvate_cytoplasmic" compartment="C_c" initialConcentration="0">
        <notes>
          <html xmlns="http://www.w3.org/1999/xhtml"><p>FORMULA: C3H3O3</p></html>
        </notes>
    </species>
    
    <species id="M_Pyruvate_m" name="Pyruvate_mitochondrial" compartment="C_m" initialConcentration="0">
        <notes>
          <html xmlns="http://www.w3.org/1999/xhtml"><p>FORMULA: C3H3O3</p></html>
        </notes>
    </species>
    
    <species id="M_Acetate_b" name="Acetate_external" compartment="C_e" initialConcentration="0"/>
    
    <species id="M_Nucleotide1_b" name="Nucleotide1_cytoplasmic" compartment="C_c" initialConcentration="0"/>
    
    <species id="M_Amino1_b" name="Amino1_cytoplasmic" compartment="C_c" initialConcentration="0"/>
    <species id="M_Amino2_b" name="Amino2_cytoplasmic" compartment="C_c" initialConcentration="0"/>
    <species id="M_Amino3_b" name="Amino3_mitochondrial" compartment="C_m" initialConcentration="0"/>
    <species id="M_Amino4_b" name="Amino4_internal" compartment="C_m" initialConcentration="0"/>
    <species id="M_Amino5_b" name="Amino5_cytoplasmic" compartment="C_c" initialConcentration="0"/>
    
    <species id="M_Lipid1_b" name="Lipid1_cytoplasmic" compartment="C_c" initialConcentration="0"/>
    <species id="M_Lipid2_b" name="Lipid2_mitochondrial" compartment="C_m" initialConcentration="0"/>
    <species id="M_Lipid3_b" name="Lipid3_cytoplasmic" compartment="C_c" initialConcentration="0"/>
    <species id="M_Lipid4_b" name="Lipid4_cytoplasmic" compartment="C_c" initialConcentration="0"/>
    
    <species id="M_Glycogen_b" name="Glycogen_cytoplasmic" compartment="C_c" initialConcentration="0"/>
    <species id="M_Trehalose_b" name="Trehalose_cytoplasmic" compartment="C_c" initialConcentration="0"/>
    
    <species id="M_Glutamate_b" name="Glutamate_cytoplasmic" compartment="C_c" initialConcentration="0"/>

</listOfSpecies>

<listOfReactions>

	<reaction id="R_ACS_V1" name="(R_acetyl_CoA_synthetase)::Coenzyme A + Acetate + ATP => AcetylCoA + pyrophosphate + AMP" reversible="false">
        <notes>
          <html:p>GENE_ASSOCIATION: YLR153C</html:p>
          <html:p>SUBSYSTEM: OTHERS</html:p>
        </notes>
		<listOfReactants>
			<speciesReference species="M_Acetate_c" stoichiometry="1.000000"/>
		</listOfReactants>
		<listOfProducts>
			<speciesReference species="M_AcetylCoA_c" stoichiometry="1.000000"/>
		</listOfProducts>
		<kineticLaw>
            <math xmlns="http://www.w3.org/1998/Math/MathML">
				<ci> FLUX_VALUE </ci>
            </math>
			<listOfParameters>
				<parameter id="LOWER_BOUND" value="0.000000" units="mmol_per_gDW_per_hr"/>
				<parameter id="UPPER_BOUND" value="999999.000000" units="mmol_per_gDW_per_hr"/>
				<parameter id="OBJECTIVE_COEFFICIENT" value="0.000000"/>
                <parameter id="FLUX_VALUE" value="0.000000" units="mmol_per_gDW_per_hr"/>
			</listOfParameters>
		</kineticLaw>
    </reaction>

	<reaction id="R_CSm_V2" name="(R_acetyl_CoA_synthetase)::Oxaloacetate + AcetylCoA + H2O => Citrate + Coenzyme A" reversible="false">
        <notes>
          <html:p>GENE_ASSOCIATION: YCR005C</html:p>
          <html:p>SUBSYSTEM: OTHERS</html:p>
        </notes>
		<listOfReactants>
			<speciesReference species="M_AcetylCoA_c" stoichiometry="1.000000"/>
            <speciesReference species="M_Oxaloacetate_c" stoichiometry="1.000000"/>
		</listOfReactants>
		<listOfProducts>
			<speciesReference species="M_Citrate_c" stoichiometry="1.000000"/>
		</listOfProducts>
		<kineticLaw>
            <math xmlns="http://www.w3.org/1998/Math/MathML">
				<ci> FLUX_VALUE </ci>
            </math>
			<listOfParameters>
				<parameter id="LOWER_BOUND" value="0.000000" units="mmol_per_gDW_per_hr"/>
				<parameter id="UPPER_BOUND" value="999999.000000" units="mmol_per_gDW_per_hr"/>
				<parameter id="OBJECTIVE_COEFFICIENT" value="0.000000"/>
                <parameter id="FLUX_VALUE" value="0.000000" units="mmol_per_gDW_per_hr"/>
			</listOfParameters>
		</kineticLaw>
    </reaction>

	<reaction id="R_ACONT_V3" name="(R_aconitase)::Citrate + H2O => IsoCitrate" reversible="false">
        <notes>
          <html:p>GENE_ASSOCIATION: YLR304C</html:p>
          <html:p>SUBSYSTEM: OTHERS</html:p>
        </notes>
		<listOfReactants>
			<speciesReference species="M_Citrate_c" stoichiometry="1.000000"/>
		</listOfReactants>
		<listOfProducts>
			<speciesReference species="M_IsoCitrate_c" stoichiometry="1.000000"/>
		</listOfProducts>
		<kineticLaw>
            <math xmlns="http://www.w3.org/1998/Math/MathML">
				<ci> FLUX_VALUE </ci>
            </math>
			<listOfParameters>
				<parameter id="LOWER_BOUND" value="0.000000" units="mmol_per_gDW_per_hr"/>
				<parameter id="UPPER_BOUND" value="999999.000000" units="mmol_per_gDW_per_hr"/>
				<parameter id="OBJECTIVE_COEFFICIENT" value="0.000000"/>
                <parameter id="FLUX_VALUE" value="0.000000" units="mmol_per_gDW_per_hr"/>
			</listOfParameters>
		</kineticLaw>
    </reaction>
    
    <reaction id="R_ICL_V4" name="(R_Isocitrate_lyase)::IsoCitrate => Glyoxylate + Succinate" reversible="false">
        <notes>
          <html:p>GENE_ASSOCIATION: YER065C</html:p>
          <html:p>SUBSYSTEM: GLYOXYLATE</html:p>
        </notes>
		<listOfReactants>
			<speciesReference species="M_IsoCitrate_c" stoichiometry="1.000000"/>
		</listOfReactants>
		<listOfProducts>
			<speciesReference species="M_Succinate_c" stoichiometry="1.000000"/>
            <speciesReference species="M_Glyoxylate_c" stoichiometry="1.000000"/>
		</listOfProducts>
		<kineticLaw>
            <math xmlns="http://www.w3.org/1998/Math/MathML">
				<ci> FLUX_VALUE </ci>
            </math>
			<listOfParameters>
				<parameter id="LOWER_BOUND" value="0.000000" units="mmol_per_gDW_per_hr"/>
				<parameter id="UPPER_BOUND" value="999999.000000" units="mmol_per_gDW_per_hr"/>
				<parameter id="OBJECTIVE_COEFFICIENT" value="0.000000"/>
                <parameter id="FLUX_VALUE" value="0.000000" units="mmol_per_gDW_per_hr"/>
			</listOfParameters>
		</kineticLaw>
    </reaction>
    
    <reaction id="R_MALS_V5" name="(R_malate_synthase)::Glyoxylate + AcetylCoA => Malate" reversible="false">
        <notes>
			<html:p>GENE_ASSOCIATION: YNL117W</html:p>
			<html:p>SUBSYSTEM: GLYOXYLATE</html:p>
		</notes>
		<listOfReactants>
			<speciesReference species="M_Glyoxylate_c" stoichiometry="1.000000"/>
            <speciesReference species="M_AcetylCoA_c" stoichiometry="1.000000"/>
		</listOfReactants>
		<listOfProducts>
			<speciesReference species="M_Malate_c" stoichiometry="1.000000"/>
		</listOfProducts>
		<kineticLaw>
            <math xmlns="http://www.w3.org/1998/Math/MathML">
				<ci> FLUX_VALUE </ci>
            </math>
			<listOfParameters>
				<parameter id="LOWER_BOUND" value="0.000000" units="mmol_per_gDW_per_hr"/>
				<parameter id="UPPER_BOUND" value="999999.000000" units="mmol_per_gDW_per_hr"/>
				<parameter id="OBJECTIVE_COEFFICIENT" value="0.000000"/>
                <parameter id="FLUX_VALUE" value="0.000000" units="mmol_per_gDW_per_hr"/>
			</listOfParameters>
		</kineticLaw>
    </reaction>
    
    <reaction id="R_MDH_V6" name="(R_malate_dehydrogenase)::Malate + NAD => Oxaloacetate + NADH + H+" reversible="false">
        <notes>
			<html:p>GENE_ASSOCIATION: YOL126C</html:p>
			<html:p>SUBSYSTEM: OTHERS</html:p>
		</notes>
		<listOfReactants>
			<speciesReference species="M_Malate_c" stoichiometry="1.000000"/>
		</listOfReactants>
		<listOfProducts>
			<speciesReference species="M_Oxaloacetate_c" stoichiometry="1.000000"/>
		</listOfProducts>
		<kineticLaw>
            <math xmlns="http://www.w3.org/1998/Math/MathML">
				<ci> FLUX_VALUE </ci>
            </math>
			<listOfParameters>
				<parameter id="LOWER_BOUND" value="0.000000" units="mmol_per_gDW_per_hr"/>
				<parameter id="UPPER_BOUND" value="999999.000000" units="mmol_per_gDW_per_hr"/>
				<parameter id="OBJECTIVE_COEFFICIENT" value="0.000000"/>
                <parameter id="FLUX_VALUE" value="0.000000" units="mmol_per_gDW_per_hr"/>
			</listOfParameters>
		</kineticLaw>
    </reaction>
    
    <reaction id="R_PPCK_V7" name="(R_phosphoenolpyruvate_carboxykinase)::Oxaloacetate + GTP => CO2 + PhosphoenolPyruvate + GDP" reversible="false">
        <notes>
			<html:p>GENE_ASSOCIATION: YKR097W</html:p>
			<html:p>SUBSYSTEM: GLUCONEOGENESIS</html:p>
		</notes>
		<listOfReactants>
			<speciesReference species="M_Oxaloacetate_c" stoichiometry="1.000000"/>
		</listOfReactants>
		<listOfProducts>
			<speciesReference species="M_PhosphoenolPyruvate_c" stoichiometry="1.000000"/>
		</listOfProducts>
		<kineticLaw>
            <math xmlns="http://www.w3.org/1998/Math/MathML">
				<ci> FLUX_VALUE </ci>
            </math>
			<listOfParameters>
				<parameter id="LOWER_BOUND" value="0.000000" units="mmol_per_gDW_per_hr"/>
				<parameter id="UPPER_BOUND" value="999999.000000" units="mmol_per_gDW_per_hr"/>
				<parameter id="OBJECTIVE_COEFFICIENT" value="0.000000"/>
                <parameter id="FLUX_VALUE" value="0.000000" units="mmol_per_gDW_per_hr"/>
			</listOfParameters>
		</kineticLaw>
    </reaction>
    
    <reaction id="R_ENO_V8" name="(R_enolase)::PhosphoenolPyruvate + H2O  => 2 PhosphoGlycerate " reversible="false">
        <notes>
			<html:p>GENE_ASSOCIATION: YGR254W</html:p>
			<html:p>SUBSYSTEM: GLUCONEOGENESIS</html:p>
		</notes>
		<listOfReactants>
			<speciesReference species="M_PhosphoenolPyruvate_c" stoichiometry="1.000000"/>
		</listOfReactants>
		<listOfProducts>
			<speciesReference species="M_2PhosphoGlycerate_c" stoichiometry="1.000000"/>
		</listOfProducts>
		<kineticLaw>
            <math xmlns="http://www.w3.org/1998/Math/MathML">
				<ci> FLUX_VALUE </ci>
            </math>
			<listOfParameters>
				<parameter id="LOWER_BOUND" value="0.000000" units="mmol_per_gDW_per_hr"/>
				<parameter id="UPPER_BOUND" value="999999.000000" units="mmol_per_gDW_per_hr"/>
				<parameter id="OBJECTIVE_COEFFICIENT" value="0.000000"/>
                <parameter id="FLUX_VALUE" value="0.000000" units="mmol_per_gDW_per_hr"/>
			</listOfParameters>
		</kineticLaw>
    </reaction>
    
    <reaction id="R_PGM_V9" name="(R_phosphoglycerate_mutase)::2 PhosphoGlycerate => 3 PhosphoGlycerate " reversible="false">
        <notes>
			<html:p>GENE_ASSOCIATION: YKL152C</html:p>
			<html:p>SUBSYSTEM: GLUCONEOGENESIS</html:p>
		</notes>
		<listOfReactants>
			<speciesReference species="M_2PhosphoGlycerate_c" stoichiometry="1.000000"/>
		</listOfReactants>
		<listOfProducts>
			<speciesReference species="M_3PhosphoGlycerate_c" stoichiometry="1.000000"/>
		</listOfProducts>
		<kineticLaw>
            <math xmlns="http://www.w3.org/1998/Math/MathML">
				<ci> FLUX_VALUE </ci>
            </math>
			<listOfParameters>
				<parameter id="LOWER_BOUND" value="0.000000" units="mmol_per_gDW_per_hr"/>
				<parameter id="UPPER_BOUND" value="999999.000000" units="mmol_per_gDW_per_hr"/>
				<parameter id="OBJECTIVE_COEFFICIENT" value="0.000000"/>
                <parameter id="FLUX_VALUE" value="0.000000" units="mmol_per_gDW_per_hr"/>
			</listOfParameters>
		</kineticLaw>
    </reaction>
    
    <reaction id="R_PGK_V10" name="(R_phosphoglycerate_kinase)::3 PhosphoGlycerate + ATP => 1,3 Biphospho Glycerate + ADP" reversible="false">
        <notes>
			<html:p>GENE_ASSOCIATION: YCR012W</html:p>
			<html:p>SUBSYSTEM: GLUCONEOGENESIS</html:p>
		</notes>
		<listOfReactants>
			<speciesReference species="M_3PhosphoGlycerate_c" stoichiometry="1.000000"/>
		</listOfReactants>
		<listOfProducts>
			<speciesReference species="M_13BiPGlycerate_c" stoichiometry="1.000000"/>
		</listOfProducts>
		<kineticLaw>
            <math xmlns="http://www.w3.org/1998/Math/MathML">
				<ci> FLUX_VALUE </ci>
            </math>
			<listOfParameters>
				<parameter id="LOWER_BOUND" value="0.000000" units="mmol_per_gDW_per_hr"/>
				<parameter id="UPPER_BOUND" value="999999.000000" units="mmol_per_gDW_per_hr"/>
				<parameter id="OBJECTIVE_COEFFICIENT" value="0.000000"/>
                <parameter id="FLUX_VALUE" value="0.000000" units="mmol_per_gDW_per_hr"/>
			</listOfParameters>
		</kineticLaw>
    </reaction>
    
    <reaction id="R_GAPD_V11" name="(R_glyceraldehyde_3_phosphate_dehydrogenase)::1,3 Biphospho Glycerate + NADH + H+ => Glyceraldehyde 3 phosphate + phosphate + NAD" reversible="false">
        <notes>
			<html:p>GENE_ASSOCIATION:   (   YJL052W or YJR009C or YGR192C )</html:p>
			<html:p>SUBSYSTEM: GLUCONEOGENESIS</html:p>
		</notes>
		<listOfReactants>
			<speciesReference species="M_13BiPGlycerate_c" stoichiometry="1.000000"/>
		</listOfReactants>
		<listOfProducts>
			<speciesReference species="M_Glyceraldehyde3P_c" stoichiometry="1.000000"/>
		</listOfProducts>
		<kineticLaw>
            <math xmlns="http://www.w3.org/1998/Math/MathML">
				<ci> FLUX_VALUE </ci>
            </math>
			<listOfParameters>
				<parameter id="LOWER_BOUND" value="0.000000" units="mmol_per_gDW_per_hr"/>
				<parameter id="UPPER_BOUND" value="999999.000000" units="mmol_per_gDW_per_hr"/>
				<parameter id="OBJECTIVE_COEFFICIENT" value="0.000000"/>
                <parameter id="FLUX_VALUE" value="0.000000" units="mmol_per_gDW_per_hr"/>
			</listOfParameters>
		</kineticLaw>
    </reaction>
    
    <reaction id="R_TPI_V12" name="(R_triose_phosphate_isomerase)::Glyceraldehyde 3 phosphate => Dihydroxyacetone phosphate" reversible="false">
        <notes>
			<html:p>GENE_ASSOCIATION: YDR050C</html:p>
			<html:p>SUBSYSTEM: GLUCONEOGENESIS</html:p>
		</notes>
		<listOfReactants>
			<speciesReference species="M_Glyceraldehyde3P_c" stoichiometry="1.000000"/>
		</listOfReactants>
		<listOfProducts>
			<speciesReference species="M_DihydroxyacetoneP_c" stoichiometry="1.000000"/>
		</listOfProducts>
		<kineticLaw>
            <math xmlns="http://www.w3.org/1998/Math/MathML">
				<ci> FLUX_VALUE </ci>
            </math>
			<listOfParameters>
				<parameter id="LOWER_BOUND" value="0.000000" units="mmol_per_gDW_per_hr"/>
				<parameter id="UPPER_BOUND" value="999999.000000" units="mmol_per_gDW_per_hr"/>
				<parameter id="OBJECTIVE_COEFFICIENT" value="0.000000"/>
                <parameter id="FLUX_VALUE" value="0.000000" units="mmol_per_gDW_per_hr"/>
			</listOfParameters>
		</kineticLaw>
    </reaction>
    
    <reaction id="R_FBA_V13" name="(R_fructose_bisphosphate_aldolase)::Dihydroxyacetone phosphate + Glyceraldehyde 3 phosphate => Fructose 1,6 bisphosphate " reversible="false">
        <notes>
			<html:p>GENE_ASSOCIATION: YKL060C</html:p>
			<html:p>SUBSYSTEM: GLUCONEOGENESIS</html:p>
		</notes>
		<listOfReactants>
            <speciesReference species="M_DihydroxyacetoneP_c" stoichiometry="1.000000"/>
			<speciesReference species="M_Glyceraldehyde3P_c" stoichiometry="1.000000"/>
		</listOfReactants>
		<listOfProducts>
			<speciesReference species="M_Fructose16BP_c" stoichiometry="1.000000"/>
		</listOfProducts>
		<kineticLaw>
            <math xmlns="http://www.w3.org/1998/Math/MathML">
				<ci> FLUX_VALUE </ci>
            </math>
			<listOfParameters>
				<parameter id="LOWER_BOUND" value="0.000000" units="mmol_per_gDW_per_hr"/>
				<parameter id="UPPER_BOUND" value="999999.000000" units="mmol_per_gDW_per_hr"/>
				<parameter id="OBJECTIVE_COEFFICIENT" value="0.000000"/>
                <parameter id="FLUX_VALUE" value="0.000000" units="mmol_per_gDW_per_hr"/>
			</listOfParameters>
		</kineticLaw>
    </reaction>
    
    <reaction id="R_FBP_V14" name="(R_fructose_bisphosphatase)::Fructose 1,6 bisphosphate + H2O => Fructose 6 phosphate + phosphate" reversible="false">
        <notes>
			<html:p>GENE_ASSOCIATION: YLR377C</html:p>
			<html:p>SUBSYSTEM: GLUCONEOGENESIS</html:p>
		</notes>
		<listOfReactants>
			<speciesReference species="M_Fructose16BP_c" stoichiometry="1.000000"/>
		</listOfReactants>
		<listOfProducts>
			<speciesReference species="M_Fructose6P_c" stoichiometry="1.000000"/>
		</listOfProducts>
		<kineticLaw>
            <math xmlns="http://www.w3.org/1998/Math/MathML">
				<ci> FLUX_VALUE </ci>
            </math>
			<listOfParameters>
				<parameter id="LOWER_BOUND" value="0.000000" units="mmol_per_gDW_per_hr"/>
				<parameter id="UPPER_BOUND" value="999999.000000" units="mmol_per_gDW_per_hr"/>
				<parameter id="OBJECTIVE_COEFFICIENT" value="0.000000"/>
                <parameter id="FLUX_VALUE" value="0.000000" units="mmol_per_gDW_per_hr"/>
			</listOfParameters>
		</kineticLaw>
    </reaction>
    
    <reaction id="R_PGI_V15" name="(R_glucose_6_phosphate_isomerase)::Fructose 6 phosphate => Glucose 6 phosphate " reversible="false">
        <notes>
			<html:p>GENE_ASSOCIATION: YBR196C</html:p>
			<html:p>SUBSYSTEM: GLUCONEOGENESIS</html:p>
		</notes>
		<listOfReactants>
			<speciesReference species="M_Fructose6P_c" stoichiometry="1.000000"/>
		</listOfReactants>
		<listOfProducts>
			<speciesReference species="M_Glucose6P_c" stoichiometry="1.000000"/>
		</listOfProducts>
		<kineticLaw>
            <math xmlns="http://www.w3.org/1998/Math/MathML">
				<ci> FLUX_VALUE </ci>
            </math>
			<listOfParameters>
				<parameter id="LOWER_BOUND" value="0.000000" units="mmol_per_gDW_per_hr"/>
				<parameter id="UPPER_BOUND" value="999999.000000" units="mmol_per_gDW_per_hr"/>
				<parameter id="OBJECTIVE_COEFFICIENT" value="0.000000"/>
                <parameter id="FLUX_VALUE" value="0.000000" units="mmol_per_gDW_per_hr"/>
			</listOfParameters>
		</kineticLaw>
    </reaction>
    
    <reaction id="R_PGMT_V16" name="(R_phosphoglucomutase)::Glucose 6 phosphate => Glucose 1 phosphate" reversible="false">
        <notes>
			<html:p>GENE_ASSOCIATION: YMR105C</html:p>
			<html:p>SUBSYSTEM: GLUCONEOGENESIS</html:p>
		</notes>
		<listOfReactants>
			<speciesReference species="M_Glucose6P_c" stoichiometry="1.000000"/>
		</listOfReactants>
		<listOfProducts>
			<speciesReference species="M_Glucose1P_c" stoichiometry="1.000000"/>
		</listOfProducts>
		<kineticLaw>
            <math xmlns="http://www.w3.org/1998/Math/MathML">
				<ci> FLUX_VALUE </ci>
            </math>
			<listOfParameters>
				<parameter id="LOWER_BOUND" value="0.000000" units="mmol_per_gDW_per_hr"/>
				<parameter id="UPPER_BOUND" value="999999.000000" units="mmol_per_gDW_per_hr"/>
				<parameter id="OBJECTIVE_COEFFICIENT" value="0.000000"/>
                <parameter id="FLUX_VALUE" value="0.000000" units="mmol_per_gDW_per_hr"/>
			</listOfParameters>
		</kineticLaw>
    </reaction>
    
    <reaction id="R_TRE6PS_V17" name="(R_alpha_alpha_trehalose_phosphate_synthase__UDP_forming_)::UDP D glucose + Glucose 6 phosphate => UDP + α,α trehalose 6 phosphate" reversible="false">
        <notes>
			<html:p>GENE_ASSOCIATION: ( YBR126C and YDR074W and YMR261C and YML100W )</html:p>
			<html:p>SUBSYSTEM: GLUCONEOGENESIS</html:p>
		</notes>
		<listOfReactants>
			<speciesReference species="M_Glucose6P_c" stoichiometry="1.000000"/>
		</listOfReactants>
		<listOfProducts>
			<speciesReference species="M_Trehalose_b" stoichiometry="1.000000"/>
		</listOfProducts>
		<kineticLaw>
            <math xmlns="http://www.w3.org/1998/Math/MathML">
				<ci> FLUX_VALUE </ci>
            </math>
			<listOfParameters>
				<parameter id="LOWER_BOUND" value="0.000000" units="mmol_per_gDW_per_hr"/>
				<parameter id="UPPER_BOUND" value="999999.000000" units="mmol_per_gDW_per_hr"/>
				<parameter id="OBJECTIVE_COEFFICIENT" value="1.000000"/>
                <parameter id="FLUX_VALUE" value="0.000000" units="mmol_per_gDW_per_hr"/>
			</listOfParameters>
		</kineticLaw>
    </reaction>
    
    <reaction id="R_GLCS2_V18" name="(R_glycogen_synthase__UDPGlc_)::Glucose 1 phosphate => Glycogen" reversible="false">
        <notes>
			<html:p>GENE_ASSOCIATION: YKL035W</html:p>
			<html:p>SUBSYSTEM: GLUCONEOGENESIS</html:p>
		</notes>
		<listOfReactants>
			<speciesReference species="M_Glucose1P_c" stoichiometry="1.000000"/>
		</listOfReactants>
		<listOfProducts>
			<speciesReference species="M_Glycogen_b" stoichiometry="1.000000"/>
		</listOfProducts>
		<kineticLaw>
            <math xmlns="http://www.w3.org/1998/Math/MathML">
				<ci> FLUX_VALUE </ci>
            </math>
			<listOfParameters>
				<parameter id="LOWER_BOUND" value="0.000000" units="mmol_per_gDW_per_hr"/>
				<parameter id="UPPER_BOUND" value="999999.000000" units="mmol_per_gDW_per_hr"/>
				<parameter id="OBJECTIVE_COEFFICIENT" value="1.000000"/>
                <parameter id="FLUX_VALUE" value="0.000000" units="mmol_per_gDW_per_hr"/>
			</listOfParameters>
		</kineticLaw>
    </reaction>
    
    <reaction id="R_GLCP_V19" name="(R_glycogen_phosphorylase)::Glycogen => Glucose 1 Phosphate" reversible="false">
        <notes>
			<html:p>GENE_ASSOCIATION: YPR160W</html:p>
			<html:p>SUBSYSTEM: GLYCOLYSIS</html:p>
		</notes>
		<listOfReactants>
            <speciesReference species="M_Glycogen_b" stoichiometry="1.000000"/>
		</listOfReactants>
		<listOfProducts>
            <speciesReference species="M_Glucose1P_c" stoichiometry="1.000000"/>
		</listOfProducts>
		<kineticLaw>
            <math xmlns="http://www.w3.org/1998/Math/MathML">
				<ci> FLUX_VALUE </ci>
            </math>
			<listOfParameters>
				<parameter id="LOWER_BOUND" value="0.000000" units="mmol_per_gDW_per_hr"/>
				<parameter id="UPPER_BOUND" value="999999.000000" units="mmol_per_gDW_per_hr"/>
				<parameter id="OBJECTIVE_COEFFICIENT" value="0.000000"/>
                <parameter id="FLUX_VALUE" value="0.000000" units="mmol_per_gDW_per_hr"/>
			</listOfParameters>
		</kineticLaw>
    </reaction>
    
    <reaction id="R_PGMT_V20" name="(R_phosphoglucomutase)::Glucose 1 phosphate => Glucose 6 phosphate" reversible="false">
        <notes>
			<html:p>GENE_ASSOCIATION: YMR105C</html:p>
			<html:p>SUBSYSTEM: GLYCOLYSIS</html:p>
		</notes>
		<listOfReactants>
            <speciesReference species="M_Glucose1P_c" stoichiometry="1.000000"/>
		</listOfReactants>
		<listOfProducts>
            <speciesReference species="M_Glucose6P_c" stoichiometry="1.000000"/>
		</listOfProducts>
		<kineticLaw>
            <math xmlns="http://www.w3.org/1998/Math/MathML">
				<ci> FLUX_VALUE </ci>
            </math>
			<listOfParameters>
				<parameter id="LOWER_BOUND" value="0.000000" units="mmol_per_gDW_per_hr"/>
				<parameter id="UPPER_BOUND" value="999999.000000" units="mmol_per_gDW_per_hr"/>
				<parameter id="OBJECTIVE_COEFFICIENT" value="0.000000"/>
                <parameter id="FLUX_VALUE" value="0.000000" units="mmol_per_gDW_per_hr"/>
			</listOfParameters>
		</kineticLaw>
    </reaction>
    
    <reaction id="R_PGI_V21" name="(R_glucose_6_phosphate_isomerase)::Glucose 6 phosphate => Fructose 6 phosphate" reversible="false">
        <notes>
			<html:p>GENE_ASSOCIATION: YBR196C</html:p>
			<html:p>SUBSYSTEM: GLYCOLYSIS</html:p>
		</notes>
		<listOfReactants>
            <speciesReference species="M_Glucose6P_c" stoichiometry="1.000000"/>
		</listOfReactants>
		<listOfProducts>
            <speciesReference species="M_Fructose6P_c" stoichiometry="1.000000"/>
		</listOfProducts>
		<kineticLaw>
            <math xmlns="http://www.w3.org/1998/Math/MathML">
				<ci> FLUX_VALUE </ci>
            </math>
			<listOfParameters>
				<parameter id="LOWER_BOUND" value="0.000000" units="mmol_per_gDW_per_hr"/>
				<parameter id="UPPER_BOUND" value="999999.000000" units="mmol_per_gDW_per_hr"/>
				<parameter id="OBJECTIVE_COEFFICIENT" value="0.000000"/>
                <parameter id="FLUX_VALUE" value="0.000000" units="mmol_per_gDW_per_hr"/>
			</listOfParameters>
		</kineticLaw>
    </reaction>
    
    <reaction id="R_PFK_V22" name="(R_phosphofructokinase)::Fructose 6 phosphate + ATP => Fructose 1,6 bisphosphate + ADP + H+" reversible="false">
        <notes>
			<html:p>GENE_ASSOCIATION: ( YGR240C and YMR205C )</html:p>
			<html:p>SUBSYSTEM: GLYCOLYSIS</html:p>
		</notes>
		<listOfReactants>
            <speciesReference species="M_Fructose6P_c" stoichiometry="1.000000"/>
		</listOfReactants>
		<listOfProducts>
            <speciesReference species="M_Fructose16BP_c" stoichiometry="1.000000"/>
		</listOfProducts>
		<kineticLaw>
            <math xmlns="http://www.w3.org/1998/Math/MathML">
				<ci> FLUX_VALUE </ci>
            </math>
			<listOfParameters>
				<parameter id="LOWER_BOUND" value="0.000000" units="mmol_per_gDW_per_hr"/>
				<parameter id="UPPER_BOUND" value="999999.000000" units="mmol_per_gDW_per_hr"/>
				<parameter id="OBJECTIVE_COEFFICIENT" value="0.000000"/>
                <parameter id="FLUX_VALUE" value="0.000000" units="mmol_per_gDW_per_hr"/>
			</listOfParameters>
		</kineticLaw>
    </reaction>
    
    <reaction id="R_FBA_V23" name="(R_fructose_bisphosphate_aldolase)::Fructose 1,6 bisphosphate => Dihydroxyacetone phosphate + Glyceraldehyde 3 phosphate" reversible="false">
        <notes>
			<html:p>GENE_ASSOCIATION: YKL060C</html:p>
			<html:p>SUBSYSTEM: GLYCOLYSIS</html:p>
		</notes>
		<listOfReactants>
			<speciesReference species="M_Fructose16BP_c" stoichiometry="1.000000"/>
		</listOfReactants>
		<listOfProducts>
            <speciesReference species="M_Glyceraldehyde3P_c" stoichiometry="1.000000"/>
            <speciesReference species="M_DihydroxyacetoneP_c" stoichiometry="1.000000"/>
		</listOfProducts>
		<kineticLaw>
            <math xmlns="http://www.w3.org/1998/Math/MathML">
				<ci> FLUX_VALUE </ci>
            </math>
			<listOfParameters>
				<parameter id="LOWER_BOUND" value="0.000000" units="mmol_per_gDW_per_hr"/>
				<parameter id="UPPER_BOUND" value="999999.000000" units="mmol_per_gDW_per_hr"/>
				<parameter id="OBJECTIVE_COEFFICIENT" value="0.000000"/>
                <parameter id="FLUX_VALUE" value="0.000000" units="mmol_per_gDW_per_hr"/>
			</listOfParameters>
		</kineticLaw>
    </reaction>
    
    <reaction id="R_TPI_V24" name="(R_triose_phosphate_isomerase)::Dihydroxyacetone phosphate => Glyceraldehyde 3 phosphate" reversible="false">
        <notes>
			<html:p>GENE_ASSOCIATION: YDR050C</html:p>
			<html:p>SUBSYSTEM: GLYCOLYSIS</html:p>
		</notes>
		<listOfReactants>
            <speciesReference species="M_DihydroxyacetoneP_c" stoichiometry="1.000000"/>
		</listOfReactants>
		<listOfProducts>
			<speciesReference species="M_Glyceraldehyde3P_c" stoichiometry="1.000000"/>
		</listOfProducts>
		<kineticLaw>
            <math xmlns="http://www.w3.org/1998/Math/MathML">
				<ci> FLUX_VALUE </ci>
            </math>
			<listOfParameters>
				<parameter id="LOWER_BOUND" value="0.000000" units="mmol_per_gDW_per_hr"/>
				<parameter id="UPPER_BOUND" value="999999.000000" units="mmol_per_gDW_per_hr"/>
				<parameter id="OBJECTIVE_COEFFICIENT" value="0.000000"/>
                <parameter id="FLUX_VALUE" value="0.000000" units="mmol_per_gDW_per_hr"/>
			</listOfParameters>
		</kineticLaw>
    </reaction>
    
    <reaction id="R_GAPD_V25" name="(R_glyceraldehyde_3_phosphate_dehydrogenase)::Glyceraldehyde 3 phosphate + Phosphate + NAD => 1,3 BIP Glycerate + NADH + H+" reversible="false">
        <notes>
			<html:p>GENE_ASSOCIATION: ( YJL052W or YJR009C or YGR192C   )</html:p>
			<html:p>SUBSYSTEM: GLYCOLYSIS</html:p>
		</notes>
		<listOfReactants>
            <speciesReference species="M_Glyceraldehyde3P_c" stoichiometry="1.000000"/>
		</listOfReactants>
		<listOfProducts>
			<speciesReference species="M_13BiPGlycerate_c" stoichiometry="1.000000"/>
		</listOfProducts>
		<kineticLaw>
            <math xmlns="http://www.w3.org/1998/Math/MathML">
				<ci> FLUX_VALUE </ci>
            </math>
			<listOfParameters>
				<parameter id="LOWER_BOUND" value="0.000000" units="mmol_per_gDW_per_hr"/>
				<parameter id="UPPER_BOUND" value="999999.000000" units="mmol_per_gDW_per_hr"/>
				<parameter id="OBJECTIVE_COEFFICIENT" value="0.000000"/>
                <parameter id="FLUX_VALUE" value="0.000000" units="mmol_per_gDW_per_hr"/>
			</listOfParameters>
		</kineticLaw>
    </reaction>
    
    <reaction id="R_PGK_V26" name="(R_phosphoglycerate_kinase)::1,3 BIP Glycerate + ADP => 3 PhosphoGlycerate + ATP " reversible="false">
        <notes>
			<html:p>GENE_ASSOCIATION: YCR012W</html:p>
			<html:p>SUBSYSTEM: GLYCOLYSIS</html:p>
		</notes>
		<listOfReactants>
            <speciesReference species="M_13BiPGlycerate_c" stoichiometry="1.000000"/>
		</listOfReactants>
		<listOfProducts>
			<speciesReference species="M_3PhosphoGlycerate_c" stoichiometry="1.000000"/>
		</listOfProducts>
		<kineticLaw>
            <math xmlns="http://www.w3.org/1998/Math/MathML">
				<ci> FLUX_VALUE </ci>
            </math>
			<listOfParameters>
				<parameter id="LOWER_BOUND" value="0.000000" units="mmol_per_gDW_per_hr"/>
				<parameter id="UPPER_BOUND" value="999999.000000" units="mmol_per_gDW_per_hr"/>
				<parameter id="OBJECTIVE_COEFFICIENT" value="0.000000"/>
                <parameter id="FLUX_VALUE" value="0.000000" units="mmol_per_gDW_per_hr"/>
			</listOfParameters>
		</kineticLaw>
    </reaction>
    
    <reaction id="R_PGM_V27" name="(R_phosphoglycerate_mutase)::3 PhosphoGlycerate --> 2 PhosphoGlycerate" reversible="false">
        <notes>
			<html:p>GENE_ASSOCIATION: YKL152C</html:p>
			<html:p>SUBSYSTEM: GLYCOLYSIS</html:p>
		</notes>
		<listOfReactants>
            <speciesReference species="M_3PhosphoGlycerate_c" stoichiometry="1.000000"/>
		</listOfReactants>
		<listOfProducts>
			<speciesReference species="M_2PhosphoGlycerate_c" stoichiometry="1.000000"/>
		</listOfProducts>
		<kineticLaw>
            <math xmlns="http://www.w3.org/1998/Math/MathML">
				<ci> FLUX_VALUE </ci>
            </math>
			<listOfParameters>
				<parameter id="LOWER_BOUND" value="0.000000" units="mmol_per_gDW_per_hr"/>
				<parameter id="UPPER_BOUND" value="999999.000000" units="mmol_per_gDW_per_hr"/>
				<parameter id="OBJECTIVE_COEFFICIENT" value="0.000000"/>
                <parameter id="FLUX_VALUE" value="0.000000" units="mmol_per_gDW_per_hr"/>
			</listOfParameters>
		</kineticLaw>
    </reaction>
    
    <reaction id="R_ENO_V28" name="(R_enolase)::2 PhosphoGlycerate => PhosphoenolPyruvate + H2O" reversible="false">
        <notes>
			<html:p>GENE_ASSOCIATION: YGR254W</html:p>
			<html:p>SUBSYSTEM: GLYCOLYSIS</html:p>
		</notes>
		<listOfReactants>
            <speciesReference species="M_2PhosphoGlycerate_c" stoichiometry="1.000000"/>
		</listOfReactants>
		<listOfProducts>
			<speciesReference species="M_PhosphoenolPyruvate_c" stoichiometry="1.000000"/>
		</listOfProducts>
		<kineticLaw>
            <math xmlns="http://www.w3.org/1998/Math/MathML">
				<ci> FLUX_VALUE </ci>
            </math>
			<listOfParameters>
				<parameter id="LOWER_BOUND" value="0.000000" units="mmol_per_gDW_per_hr"/>
				<parameter id="UPPER_BOUND" value="999999.000000" units="mmol_per_gDW_per_hr"/>
				<parameter id="OBJECTIVE_COEFFICIENT" value="0.000000"/>
                <parameter id="FLUX_VALUE" value="0.000000" units="mmol_per_gDW_per_hr"/>
			</listOfParameters>
		</kineticLaw>
    </reaction>

    <reaction id="R_PYK_V29" name="(R_pyruvate_kinase)::PhosphoenolPyruvate + ADP + H+ => Pyruvate + ATP" reversible="false">
        <notes>
			<html:p>GENE_ASSOCIATION: YOR347C</html:p>
			<html:p>SUBSYSTEM: GLYCOLYSIS</html:p>
		</notes>
		<listOfReactants>
            <speciesReference species="M_PhosphoenolPyruvate_c" stoichiometry="1.000000"/>
		</listOfReactants>
		<listOfProducts>
			<speciesReference species="M_Pyruvate_c" stoichiometry="1.000000"/>
		</listOfProducts>
		<kineticLaw>
            <math xmlns="http://www.w3.org/1998/Math/MathML">
				<ci> FLUX_VALUE </ci>
            </math>
			<listOfParameters>
				<parameter id="LOWER_BOUND" value="0.000000" units="mmol_per_gDW_per_hr"/>
				<parameter id="UPPER_BOUND" value="999999.000000" units="mmol_per_gDW_per_hr"/>
				<parameter id="OBJECTIVE_COEFFICIENT" value="0.000000"/>
                <parameter id="FLUX_VALUE" value="0.000000" units="mmol_per_gDW_per_hr"/>
			</listOfParameters>
		</kineticLaw>
    </reaction>
    
    <reaction id="R_PC_V30" name="(R_pyruvate_carboxylase)::HCO3- + Pyruvate + ATP => Phosphate + Oxaloacetate + ADP" reversible="false">
        <notes>
			<html:p>GENE_ASSOCIATION: ( YGL062W or YBR218C  )</html:p>
			<html:p>SUBSYSTEM: GLYCOLYSIS</html:p>
		</notes>
		<listOfReactants>
            <speciesReference species="M_Pyruvate_c" stoichiometry="1.000000"/>
		</listOfReactants>
		<listOfProducts>
			<speciesReference species="M_Oxaloacetate_c" stoichiometry="1.000000"/>
		</listOfProducts>
		<kineticLaw>
            <math xmlns="http://www.w3.org/1998/Math/MathML">
				<ci> FLUX_VALUE </ci>
            </math>
			<listOfParameters>
				<parameter id="LOWER_BOUND" value="0.000000" units="mmol_per_gDW_per_hr"/>
				<parameter id="UPPER_BOUND" value="999999.000000" units="mmol_per_gDW_per_hr"/>
				<parameter id="OBJECTIVE_COEFFICIENT" value="0.000000"/>
                <parameter id="FLUX_VALUE" value="0.000000" units="mmol_per_gDW_per_hr"/>
			</listOfParameters>
		</kineticLaw>
    </reaction>
    
    <reaction id="R_FUM_V31" name="(R_fumarase)::Fumarate + H2O => Malate" reversible="false">
        <notes>
			<html:p>GENE_ASSOCIATION: YPL262W</html:p>
			<html:p>SUBSYSTEM: OTHERS</html:p>
		</notes>
		<listOfReactants>
            <speciesReference species="M_Fumarate_c" stoichiometry="1.000000"/>
		</listOfReactants>
		<listOfProducts>
			<speciesReference species="M_Malate_c" stoichiometry="1.000000"/>
		</listOfProducts>
		<kineticLaw>
            <math xmlns="http://www.w3.org/1998/Math/MathML">
				<ci> FLUX_VALUE </ci>
            </math>
			<listOfParameters>
				<parameter id="LOWER_BOUND" value="0.000000" units="mmol_per_gDW_per_hr"/>
				<parameter id="UPPER_BOUND" value="999999.000000" units="mmol_per_gDW_per_hr"/>
				<parameter id="OBJECTIVE_COEFFICIENT" value="0.000000"/>
                <parameter id="FLUX_VALUE" value="0.000000" units="mmol_per_gDW_per_hr"/>
			</listOfParameters>
		</kineticLaw>
    </reaction>
    
    <reaction id="R_ICDHy_V32" name="(R_isocitrate_dehydrogenase__NADP_)::IsoCitrate + NADP => Oxoglutarate + CO2 + NADPH" reversible="false">
        <notes>
			<html:p>GENE_ASSOCIATION: YLR174W</html:p>
			<html:p>SUBSYSTEM: GLUTAMATE</html:p>
		</notes>
		<listOfReactants>
            <speciesReference species="M_IsoCitrate_c" stoichiometry="1.000000"/>
		</listOfReactants>
		<listOfProducts>
			<speciesReference species="M_Oxoglutarate_c" stoichiometry="1.000000"/>
		</listOfProducts>
		<kineticLaw>
            <math xmlns="http://www.w3.org/1998/Math/MathML">
				<ci> FLUX_VALUE </ci>
            </math>
			<listOfParameters>
				<parameter id="LOWER_BOUND" value="0.000000" units="mmol_per_gDW_per_hr"/>
				<parameter id="UPPER_BOUND" value="999999.000000" units="mmol_per_gDW_per_hr"/>
				<parameter id="OBJECTIVE_COEFFICIENT" value="0.000000"/>
                <parameter id="FLUX_VALUE" value="0.000000" units="mmol_per_gDW_per_hr"/>
			</listOfParameters>
		</kineticLaw>
    </reaction>
    
    <reaction id="R_GLUDyi_V33" name="(R_glutamate_dehydrogenase__NADP_)::Oxoglutarate + NH3 + NADPH + H+ => L Glutamate + H2O + NADP " reversible="false">
        <notes>
			<html:p>GENE_ASSOCIATION: YAL062W</html:p>
			<html:p>SUBSYSTEM: GLUTAMATE</html:p>
		</notes>
		<listOfReactants>
            <speciesReference species="M_Oxoglutarate_c" stoichiometry="1.000000"/>
		</listOfReactants>
		<listOfProducts>
			<speciesReference species="M_Glutamate_b" stoichiometry="1.000000"/>
		</listOfProducts>
		<kineticLaw>
            <math xmlns="http://www.w3.org/1998/Math/MathML">
				<ci> FLUX_VALUE </ci>
            </math>
			<listOfParameters>
				<parameter id="LOWER_BOUND" value="0.000000" units="mmol_per_gDW_per_hr"/>
				<parameter id="UPPER_BOUND" value="999999.000000" units="mmol_per_gDW_per_hr"/>
				<parameter id="OBJECTIVE_COEFFICIENT" value="0.000000"/>
                <parameter id="FLUX_VALUE" value="0.000000" units="mmol_per_gDW_per_hr"/>
			</listOfParameters>
		</kineticLaw>
    </reaction>
    
    <reaction id="R_PDHm_V34" name="(R_pyruvate_dehydrogenase)::Coenzyme A [m] + NAD + Pyruvate [m] => AcetylCoA [m] + CO2 + NADH" reversible="false">
        <notes>
			<html:p>GENE_ASSOCIATION: ( YER178W and YBR221C )</html:p>
			<html:p>SUBSYSTEM: GLYCOGENOLYSIS</html:p>
		</notes>
		<listOfReactants>
            <speciesReference species="M_Pyruvate_m" stoichiometry="1.000000"/>
		</listOfReactants>
		<listOfProducts>
			<speciesReference species="M_AcetylCoA_m" stoichiometry="1.000000"/>
		</listOfProducts>
		<kineticLaw>
            <math xmlns="http://www.w3.org/1998/Math/MathML">
				<ci> FLUX_VALUE </ci>
            </math>
			<listOfParameters>
				<parameter id="LOWER_BOUND" value="0.000000" units="mmol_per_gDW_per_hr"/>
				<parameter id="UPPER_BOUND" value="999999.000000" units="mmol_per_gDW_per_hr"/>
				<parameter id="OBJECTIVE_COEFFICIENT" value="0.000000"/>
                <parameter id="FLUX_VALUE" value="0.000000" units="mmol_per_gDW_per_hr"/>
			</listOfParameters>
		</kineticLaw>
    </reaction>
    
    <reaction id="R_CSm_V35" name="(R_acetyl_CoA_synthetase)::Oxaloacetate [m] + AcetylCoA [m] + H2O => Citrate [m]+ Coenzyme A [m]" reversible="false">
        <notes>
			<html:p>GENE_ASSOCIATION: YNR001C</html:p>
			<html:p>SUBSYSTEM: TCA</html:p>
		</notes>
		<listOfReactants>
            <speciesReference species="M_AcetylCoA_m" stoichiometry="1.000000"/>
            <speciesReference species="M_Oxaloacetate_m" stoichiometry="1.000000"/>
		</listOfReactants>
		<listOfProducts>
			<speciesReference species="M_Citrate_m" stoichiometry="1.000000"/>
		</listOfProducts>
		<kineticLaw>
            <math xmlns="http://www.w3.org/1998/Math/MathML">
				<ci> FLUX_VALUE </ci>
            </math>
			<listOfParameters>
				<parameter id="LOWER_BOUND" value="0.000000" units="mmol_per_gDW_per_hr"/>
				<parameter id="UPPER_BOUND" value="999999.000000" units="mmol_per_gDW_per_hr"/>
				<parameter id="OBJECTIVE_COEFFICIENT" value="0.000000"/>
                <parameter id="FLUX_VALUE" value="0.000000" units="mmol_per_gDW_per_hr"/>
			</listOfParameters>
		</kineticLaw>
    </reaction>
    
    <reaction id="R_ACONTm_V36" name="(R_Aconitate_hydratase)::Citrate [m]  + H2O => IsoCitrate [m]" reversible="false">
        <notes>
			<html:p>GENE_ASSOCIATION: YLR304C</html:p>
			<html:p>SUBSYSTEM: TCA</html:p>
		</notes>
		<listOfReactants>
            <speciesReference species="M_Citrate_m" stoichiometry="1.000000"/>
		</listOfReactants>
		<listOfProducts>
			<speciesReference species="M_IsoCitrate_m" stoichiometry="1.000000"/>
		</listOfProducts>
		<kineticLaw>
            <math xmlns="http://www.w3.org/1998/Math/MathML">
				<ci> FLUX_VALUE </ci>
            </math>
			<listOfParameters>
				<parameter id="LOWER_BOUND" value="0.000000" units="mmol_per_gDW_per_hr"/>
				<parameter id="UPPER_BOUND" value="999999.000000" units="mmol_per_gDW_per_hr"/>
				<parameter id="OBJECTIVE_COEFFICIENT" value="0.000000"/>
                <parameter id="FLUX_VALUE" value="0.000000" units="mmol_per_gDW_per_hr"/>
			</listOfParameters>
		</kineticLaw>
    </reaction>
    
    <reaction id="R_ICDHxm_V37" name="(R_Isocitrate_dehydrogenase__NAD_)::NAD + IsoCitrate [m] => Oxoglutarate [m] + NADH + CO2" reversible="false">
        <notes>
			<html:p>GENE_ASSOCIATION: ( YNL037C and YOR136W )</html:p>
			<html:p>SUBSYSTEM: TCA</html:p>
		</notes>
		<listOfReactants>
            <speciesReference species="M_IsoCitrate_m" stoichiometry="1.000000"/>
		</listOfReactants>
		<listOfProducts>
			<speciesReference species="M_Oxoglutarate_m" stoichiometry="1.000000"/>
		</listOfProducts>
		<kineticLaw>
            <math xmlns="http://www.w3.org/1998/Math/MathML">
				<ci> FLUX_VALUE </ci>
            </math>
			<listOfParameters>
				<parameter id="LOWER_BOUND" value="0.000000" units="mmol_per_gDW_per_hr"/>
				<parameter id="UPPER_BOUND" value="999999.000000" units="mmol_per_gDW_per_hr"/>
				<parameter id="OBJECTIVE_COEFFICIENT" value="0.000000"/>
                <parameter id="FLUX_VALUE" value="0.000000" units="mmol_per_gDW_per_hr"/>
			</listOfParameters>
		</kineticLaw>
    </reaction>
    
    <reaction id="R_PDHcm_V38" name="(R_pyruvate_dehydrogenase__dihydrolipoamide_dehydrogenase_)::Oxoglutarate [m] + Coenzyme A [m] + NAD => SuccinylCoA [m] + CO2 + NADH" reversible="false">
        <notes>
			<html:p>GENE_ASSOCIATION: ( YFL018C and YIL125W and YDR148C )</html:p>
			<html:p>SUBSYSTEM: TCA</html:p>
		</notes>
		<listOfReactants>
            <speciesReference species="M_Oxoglutarate_m" stoichiometry="1.000000"/>
		</listOfReactants>
		<listOfProducts>
			<speciesReference species="M_SuccinylCoA_m" stoichiometry="1.000000"/>
		</listOfProducts>
		<kineticLaw>
            <math xmlns="http://www.w3.org/1998/Math/MathML">
				<ci> FLUX_VALUE </ci>
            </math>
			<listOfParameters>
				<parameter id="LOWER_BOUND" value="0.000000" units="mmol_per_gDW_per_hr"/>
				<parameter id="UPPER_BOUND" value="999999.000000" units="mmol_per_gDW_per_hr"/>
				<parameter id="OBJECTIVE_COEFFICIENT" value="0.000000"/>
                <parameter id="FLUX_VALUE" value="0.000000" units="mmol_per_gDW_per_hr"/>
			</listOfParameters>
		</kineticLaw>
    </reaction>
    
    <reaction id="R_SUCOASm_V39" name="(R_Succinate__CoA_ligase__ADP_forming_)::Succinyl CoA [m] + GDP + Phosphate => Succinate [m] + Coenzyme A [m] + GTP" reversible="false">
        <notes>
			<html:p>GENE_ASSOCIATION: ( YOR142W and YGR244C )</html:p>
			<html:p>SUBSYSTEM: TCA</html:p>
		</notes>
		<listOfReactants>
            <speciesReference species="M_SuccinylCoA_m" stoichiometry="1.000000"/>
		</listOfReactants>
		<listOfProducts>
			<speciesReference species="M_Succinate_m" stoichiometry="1.000000"/>
		</listOfProducts>
		<kineticLaw>
            <math xmlns="http://www.w3.org/1998/Math/MathML">
				<ci> FLUX_VALUE </ci>
            </math>
			<listOfParameters>
				<parameter id="LOWER_BOUND" value="0.000000" units="mmol_per_gDW_per_hr"/>
				<parameter id="UPPER_BOUND" value="999999.000000" units="mmol_per_gDW_per_hr"/>
				<parameter id="OBJECTIVE_COEFFICIENT" value="0.000000"/>
                <parameter id="FLUX_VALUE" value="0.000000" units="mmol_per_gDW_per_hr"/>
			</listOfParameters>
		</kineticLaw>
    </reaction>
    
    <reaction id="R_SUCD1m_V40" name="(R_succinate_dehydrogenase)::Succinate [m] + FAD => Fumarate [m] + FADH2" reversible="false">
        <notes>
			<html:p>GENE_ASSOCIATION: ( YKL148C and YLL041C and YKL141W and YDR178W )</html:p>
			<html:p>SUBSYSTEM: TCA</html:p>
		</notes>
		<listOfReactants>
            <speciesReference species="M_Succinate_m" stoichiometry="1.000000"/>
		</listOfReactants>
		<listOfProducts>
			<speciesReference species="M_Fumarate_m" stoichiometry="1.000000"/>
		</listOfProducts>
		<kineticLaw>
            <math xmlns="http://www.w3.org/1998/Math/MathML">
				<ci> FLUX_VALUE </ci>
            </math>
			<listOfParameters>
				<parameter id="LOWER_BOUND" value="0.000000" units="mmol_per_gDW_per_hr"/>
				<parameter id="UPPER_BOUND" value="999999.000000" units="mmol_per_gDW_per_hr"/>
				<parameter id="OBJECTIVE_COEFFICIENT" value="0.000000"/>
                <parameter id="FLUX_VALUE" value="0.000000" units="mmol_per_gDW_per_hr"/>
			</listOfParameters>
		</kineticLaw>
    </reaction>
    
    <reaction id="R_FUMm_V41" name="(R_fumarase__mitochondrial)::Fumarate [m] + H2O => Malate [m]" reversible="false">
         <notes>
			<html:p>GENE_ASSOCIATION: YPL262W</html:p>
			<html:p>SUBSYSTEM: TCA</html:p>
		</notes>
		<listOfReactants>
            <speciesReference species="M_Fumarate_m" stoichiometry="1.000000"/>
		</listOfReactants>
		<listOfProducts>
			<speciesReference species="M_Malate_m" stoichiometry="1.000000"/>
		</listOfProducts>
		<kineticLaw>
            <math xmlns="http://www.w3.org/1998/Math/MathML">
				<ci> FLUX_VALUE </ci>
            </math>
			<listOfParameters>
				<parameter id="LOWER_BOUND" value="0.000000" units="mmol_per_gDW_per_hr"/>
				<parameter id="UPPER_BOUND" value="999999.000000" units="mmol_per_gDW_per_hr"/>
				<parameter id="OBJECTIVE_COEFFICIENT" value="0.000000"/>
                <parameter id="FLUX_VALUE" value="0.000000" units="mmol_per_gDW_per_hr"/>
			</listOfParameters>
		</kineticLaw>
    </reaction>
    
    <reaction id="R_MDHm_V42" name="(R_malate_dehydrogenase__mitochondrial)::Malate [m] + NAD => Oxaloacetate [m] + NADH + H+" reversible="false">
         <notes>
			<html:p>GENE_ASSOCIATION: YKL085W</html:p>
			<html:p>SUBSYSTEM: TCA</html:p>
		</notes>
		<listOfReactants>
            <speciesReference species="M_Malate_m" stoichiometry="1.000000"/>
		</listOfReactants>
		<listOfProducts>
			<speciesReference species="M_Oxaloacetate_m" stoichiometry="1.000000"/>
		</listOfProducts>
		<kineticLaw>
            <math xmlns="http://www.w3.org/1998/Math/MathML">
				<ci> FLUX_VALUE </ci>
            </math>
			<listOfParameters>
				<parameter id="LOWER_BOUND" value="0.000000" units="mmol_per_gDW_per_hr"/>
				<parameter id="UPPER_BOUND" value="999999.000000" units="mmol_per_gDW_per_hr"/>
				<parameter id="OBJECTIVE_COEFFICIENT" value="0.000000"/>
                <parameter id="FLUX_VALUE" value="0.000000" units="mmol_per_gDW_per_hr"/>
			</listOfParameters>
		</kineticLaw>
    </reaction>
    
    <reaction id="R_ACtr_V43" name="(R_acetate_transporter)::Acetate [e] => Acetate" reversible="false">
         <notes>
			<html:p>GENE_ASSOCIATION: YCR010C</html:p>
			<html:p>SUBSYSTEM: OTHERS</html:p>
		</notes>
		<listOfReactants>
            <speciesReference species="M_Acetate_b" stoichiometry="1.000000"/>
		</listOfReactants>
		<listOfProducts>
			<speciesReference species="M_Acetate_c" stoichiometry="1.000000"/>
		</listOfProducts>
		<kineticLaw>
            <math xmlns="http://www.w3.org/1998/Math/MathML">
				<ci> FLUX_VALUE </ci>
            </math>
			<listOfParameters>
				<parameter id="LOWER_BOUND" value="0.000000" units="mmol_per_gDW_per_hr"/>
				<parameter id="UPPER_BOUND" value="999999.000000" units="mmol_per_gDW_per_hr"/>
				<parameter id="OBJECTIVE_COEFFICIENT" value="0.000000"/>
                <parameter id="FLUX_VALUE" value="0.000000" units="mmol_per_gDW_per_hr"/>
			</listOfParameters>
		</kineticLaw>
    </reaction>
    
    <reaction id="R_CSNATr_V44" name="(R_carnitine_O_acetyltransferase)::AcetylCoA => AcetylCoA [m]" reversible="false">
        <notes>
			<html:p>GENE_ASSOCIATION: ( YML042W avg YAR035W avg YER024W )</html:p>
			<html:p>SUBSYSTEM: OTHERS</html:p>
		</notes>
		<listOfReactants>
            <speciesReference species="M_AcetylCoA_c" stoichiometry="1.000000"/>
		</listOfReactants>
		<listOfProducts>
			<speciesReference species="M_AcetylCoA_m" stoichiometry="1.000000"/>
		</listOfProducts>
		<kineticLaw>
            <math xmlns="http://www.w3.org/1998/Math/MathML">
				<ci> FLUX_VALUE </ci>
            </math>
			<listOfParameters>
				<parameter id="LOWER_BOUND" value="0.000000" units="mmol_per_gDW_per_hr"/>
				<parameter id="UPPER_BOUND" value="999999.000000" units="mmol_per_gDW_per_hr"/>
				<parameter id="OBJECTIVE_COEFFICIENT" value="0.000000"/>
                <parameter id="FLUX_VALUE" value="0.000000" units="mmol_per_gDW_per_hr"/>
			</listOfParameters>
		</kineticLaw>
    </reaction>
    
    <reaction id="R_OAAt2m_V45" name="(R_oxaloacetate_transport__mitochondrial)::Oxaloacetate [m] => Oxaloacetate " reversible="false">
        <notes>
			<html:p>GENE_ASSOCIATION: YKL120W</html:p>
			<html:p>SUBSYSTEM: OTHERS</html:p>
		</notes>
		<listOfReactants>
            <speciesReference species="M_Oxaloacetate_m" stoichiometry="1.000000"/>
		</listOfReactants>
		<listOfProducts>
			<speciesReference species="M_Oxaloacetate_c" stoichiometry="1.000000"/>
		</listOfProducts>
		<kineticLaw>
            <math xmlns="http://www.w3.org/1998/Math/MathML">
				<ci> FLUX_VALUE </ci>
            </math>
			<listOfParameters>
				<parameter id="LOWER_BOUND" value="0.000000" units="mmol_per_gDW_per_hr"/>
				<parameter id="UPPER_BOUND" value="999999.000000" units="mmol_per_gDW_per_hr"/>
				<parameter id="OBJECTIVE_COEFFICIENT" value="0.000000"/>
                <parameter id="FLUX_VALUE" value="0.000000" units="mmol_per_gDW_per_hr"/>
			</listOfParameters>
		</kineticLaw>
    </reaction>
    
    <reaction id="R_OAAt2m_V46" name="(R_oxaloacetate_transport__mitochondrial)::Oxaloacetate => Oxaloacetate [m]" reversible="false">
        <notes>
			<html:p>GENE_ASSOCIATION: YKL120W</html:p>
			<html:p>SUBSYSTEM: OTHERS</html:p>
		</notes>
		<listOfReactants>
            <speciesReference species="M_Oxaloacetate_c" stoichiometry="1.000000"/>
		</listOfReactants>
		<listOfProducts>
			<speciesReference species="M_Oxaloacetate_m" stoichiometry="1.000000"/>
		</listOfProducts>
		<kineticLaw>
            <math xmlns="http://www.w3.org/1998/Math/MathML">
				<ci> FLUX_VALUE </ci>
            </math>
			<listOfParameters>
				<parameter id="LOWER_BOUND" value="0.000000" units="mmol_per_gDW_per_hr"/>
				<parameter id="UPPER_BOUND" value="999999.000000" units="mmol_per_gDW_per_hr"/>
				<parameter id="OBJECTIVE_COEFFICIENT" value="0.000000"/>
                <parameter id="FLUX_VALUE" value="0.000000" units="mmol_per_gDW_per_hr"/>
			</listOfParameters>
		</kineticLaw>
    </reaction>
    
    <reaction id="R_CITtcm_V47" name="(R_citrate_transport__mitochondrial)::Citrate => Citrate [m] " reversible="false">
        <notes>
			<html:p>GENE_ASSOCIATION: YBR291C</html:p>
			<html:p>SUBSYSTEM: OTHERS</html:p>
		</notes>
		<listOfReactants>
            <speciesReference species="M_Citrate_c" stoichiometry="1.000000"/>
		</listOfReactants>
		<listOfProducts>
			<speciesReference species="M_Citrate_m" stoichiometry="1.000000"/>
		</listOfProducts>
		<kineticLaw>
            <math xmlns="http://www.w3.org/1998/Math/MathML">
				<ci> FLUX_VALUE </ci>
            </math>
			<listOfParameters>
				<parameter id="LOWER_BOUND" value="0.000000" units="mmol_per_gDW_per_hr"/>
				<parameter id="UPPER_BOUND" value="999999.000000" units="mmol_per_gDW_per_hr"/>
				<parameter id="OBJECTIVE_COEFFICIENT" value="0.000000"/>
                <parameter id="FLUX_VALUE" value="0.000000" units="mmol_per_gDW_per_hr"/>
			</listOfParameters>
		</kineticLaw>
    </reaction>
    
    <reaction id="R_CITtcm_V48" name="(R_citrate_transport__mitochondrial)::IsoCitrate [m] => IsoCitrate" reversible="false">
        <notes>
			<html:p>GENE_ASSOCIATION: YBR291C</html:p>
			<html:p>SUBSYSTEM: OTHERS</html:p>
		</notes>
		<listOfReactants>
            <speciesReference species="M_IsoCitrate_m" stoichiometry="1.000000"/>
		</listOfReactants>
		<listOfProducts>
			<speciesReference species="M_IsoCitrate_c" stoichiometry="1.000000"/>
		</listOfProducts>
		<kineticLaw>
            <math xmlns="http://www.w3.org/1998/Math/MathML">
				<ci> FLUX_VALUE </ci>
            </math>
			<listOfParameters>
				<parameter id="LOWER_BOUND" value="0.000000" units="mmol_per_gDW_per_hr"/>
				<parameter id="UPPER_BOUND" value="999999.000000" units="mmol_per_gDW_per_hr"/>
				<parameter id="OBJECTIVE_COEFFICIENT" value="0.000000"/>
                <parameter id="FLUX_VALUE" value="0.000000" units="mmol_per_gDW_per_hr"/>
			</listOfParameters>
		</kineticLaw>
    </reaction>
    
    <reaction id="R_SUCFUMtm_V49" name="(R_succinate_fumarate_transport__mitochondrial)::Fumarate [m] + Succinate => Fumarate + Succinate [m] " reversible="false">
        <notes>
			<html:p>GENE_ASSOCIATION: YJR095W</html:p>
			<html:p>SUBSYSTEM: OTHERS</html:p>
		</notes>
		<listOfReactants>
            <speciesReference species="M_Fumarate_m" stoichiometry="1.000000"/>
            <speciesReference species="M_Succinate_c" stoichiometry="1.000000"/>
		</listOfReactants>
		<listOfProducts>
			<speciesReference species="M_Fumarate_c" stoichiometry="1.000000"/>
            <speciesReference species="M_Succinate_m" stoichiometry="1.000000"/>
		</listOfProducts>
		<kineticLaw>
            <math xmlns="http://www.w3.org/1998/Math/MathML">
				<ci> FLUX_VALUE </ci>
            </math>
			<listOfParameters>
				<parameter id="LOWER_BOUND" value="0.000000" units="mmol_per_gDW_per_hr"/>
				<parameter id="UPPER_BOUND" value="0.000000" units="mmol_per_gDW_per_hr"/>
				<parameter id="OBJECTIVE_COEFFICIENT" value="0.000000"/>
                <parameter id="FLUX_VALUE" value="0.000000" units="mmol_per_gDW_per_hr"/>
			</listOfParameters>
		</kineticLaw>
    </reaction>
    
    <reaction id="R_SUCCtm_V50" name="(R_succinate_transport__mitochondrial)::Succinate + Phosphate [m] => Succinate [m] + Phosphate " reversible="false">
        <notes>
			<html:p>GENE_ASSOCIATION: YLR348C</html:p>
			<html:p>SUBSYSTEM: OTHERS</html:p>
		</notes>
		<listOfReactants>
            <speciesReference species="M_Succinate_c" stoichiometry="1.000000"/>
		</listOfReactants>
		<listOfProducts>
			<speciesReference species="M_Succinate_m" stoichiometry="1.000000"/>
		</listOfProducts>
		<kineticLaw>
            <math xmlns="http://www.w3.org/1998/Math/MathML">
				<ci> FLUX_VALUE </ci>
            </math>
			<listOfParameters>
				<parameter id="LOWER_BOUND" value="0.000000" units="mmol_per_gDW_per_hr"/>
				<parameter id="UPPER_BOUND" value="999999.000000" units="mmol_per_gDW_per_hr"/>
				<parameter id="OBJECTIVE_COEFFICIENT" value="0.000000"/>
                <parameter id="FLUX_VALUE" value="0.000000" units="mmol_per_gDW_per_hr"/>
			</listOfParameters>
		</kineticLaw>
    </reaction>
    
    <reaction id="R_OXO2Ctm_V51" name="(R_2_oxodicarboylate_transporter__mitochondrial)::Oxoglutarate [m] => Oxoglutarate" reversible="false">
        <notes>
			<html:p>GENE_ASSOCIATION: YPL134C</html:p>
			<html:p>SUBSYSTEM: GLUTAMATE</html:p>
		</notes>
		<listOfReactants>
            <speciesReference species="M_Oxoglutarate_m" stoichiometry="1.000000"/>
		</listOfReactants>
		<listOfProducts>
			<speciesReference species="M_Oxoglutarate_c" stoichiometry="1.000000"/>
		</listOfProducts>
		<kineticLaw>
            <math xmlns="http://www.w3.org/1998/Math/MathML">
				<ci> FLUX_VALUE </ci>
            </math>
			<listOfParameters>
				<parameter id="LOWER_BOUND" value="0.000000" units="mmol_per_gDW_per_hr"/>
				<parameter id="UPPER_BOUND" value="999999.000000" units="mmol_per_gDW_per_hr"/>
				<parameter id="OBJECTIVE_COEFFICIENT" value="0.000000"/>
                <parameter id="FLUX_VALUE" value="0.000000" units="mmol_per_gDW_per_hr"/>
			</listOfParameters>
		</kineticLaw>
    </reaction>
    
    <reaction id="R_PYRt2m_V52" name="(R_pyruvate_mitochondrial_transport_via_proton_symport)::Pyruvate => Pyruvate [m]" reversible="false">
        <notes>
			<html:p>GENE_ASSOCIATION: YIL006W</html:p>
			<html:p>SUBSYSTEM: GLYCOGENOLYSIS</html:p>
		</notes>
		<listOfReactants>
            <speciesReference species="M_Pyruvate_c" stoichiometry="1.000000"/>
		</listOfReactants>
		<listOfProducts>
			<speciesReference species="M_Pyruvate_m" stoichiometry="1.000000"/>
		</listOfProducts>
		<kineticLaw>
            <math xmlns="http://www.w3.org/1998/Math/MathML">
				<ci> FLUX_VALUE </ci>
            </math>
			<listOfParameters>
				<parameter id="LOWER_BOUND" value="0.000000" units="mmol_per_gDW_per_hr"/>
				<parameter id="UPPER_BOUND" value="999999.000000" units="mmol_per_gDW_per_hr"/>
				<parameter id="OBJECTIVE_COEFFICIENT" value="0.000000"/>
                <parameter id="FLUX_VALUE" value="0.000000" units="mmol_per_gDW_per_hr"/>
			</listOfParameters>
		</kineticLaw>
    </reaction>
    
    <reaction id="R_G6PDH2_V53" name="(R_glucose_6_phosphate_dehydrogenase)::Glucose 6 phosphate + NADP => D 6 phospho gluconoδlactone + NADPH + H+ -->  (Nucleotide1)" reversible="false">
        <notes>
			<html:p>GENE_ASSOCIATION: YNL241C</html:p>
			<html:p>SUBSYSTEM: NUCLEOTIDE_SYNTHESIS</html:p>
		</notes>
		<listOfReactants>
            <speciesReference species="M_Glucose6P_c" stoichiometry="1.000000"/>
		</listOfReactants>
		<listOfProducts>
			<speciesReference species="M_Nucleotide1_b" stoichiometry="1.000000"/>
		</listOfProducts>
		<kineticLaw>
            <math xmlns="http://www.w3.org/1998/Math/MathML">
				<ci> FLUX_VALUE </ci>
            </math>
			<listOfParameters>
				<parameter id="LOWER_BOUND" value="0.000000" units="mmol_per_gDW_per_hr"/>
				<parameter id="UPPER_BOUND" value="999999.000000" units="mmol_per_gDW_per_hr"/>
				<parameter id="OBJECTIVE_COEFFICIENT" value="0.000000"/>
                <parameter id="FLUX_VALUE" value="0.000000" units="mmol_per_gDW_per_hr"/>
			</listOfParameters>
		</kineticLaw>
    </reaction>
    
    <reaction id="R_PGCD_V54" name="(R_phosphoglycerate_dehydrogenase)::3 PhosphoGlycerate + NAD+ => 3 PhosphohydroxyPyruvate   + H + NADH    --> [AminoAcid1]" reversible="false">
        <notes>
			<html:p>GENE_ASSOCIATION: ( YER081W or YIL074C  )</html:p>
			<html:p>SUBSYSTEM: AMINOACID_SYNTHESIS</html:p>
		</notes>
		<listOfReactants>
            <speciesReference species="M_3PhosphoGlycerate_c" stoichiometry="1.000000"/>
		</listOfReactants>
		<listOfProducts>
			<speciesReference species="M_Amino1_b" stoichiometry="1.000000"/>
		</listOfProducts>
		<kineticLaw>
            <math xmlns="http://www.w3.org/1998/Math/MathML">
				<ci> FLUX_VALUE </ci>
            </math>
			<listOfParameters>
				<parameter id="LOWER_BOUND" value="0.000000" units="mmol_per_gDW_per_hr"/>
				<parameter id="UPPER_BOUND" value="999999.000000" units="mmol_per_gDW_per_hr"/>
				<parameter id="OBJECTIVE_COEFFICIENT" value="0.000000"/>
                <parameter id="FLUX_VALUE" value="0.000000" units="mmol_per_gDW_per_hr"/>
			</listOfParameters>
		</kineticLaw>
    </reaction>
    
    <reaction id="R_ASPTA_V55" name="(R_aspartate_transaminase)::Oxaloacetate + L glutamate => 2,Oxoglutarate + L aspartate    --> [AminoAcid2]" reversible="false">
        <notes>
			<html:p>GENE_ASSOCIATION: YLR027C</html:p>
			<html:p>SUBSYSTEM: AMINOACID_SYNTHESIS</html:p>
		</notes>
		<listOfReactants>
            <speciesReference species="M_Oxaloacetate_c" stoichiometry="1.000000"/>
		</listOfReactants>
		<listOfProducts>
			<speciesReference species="M_Amino2_b" stoichiometry="1.000000"/>
		</listOfProducts>
		<kineticLaw>
            <math xmlns="http://www.w3.org/1998/Math/MathML">
				<ci> FLUX_VALUE </ci>
            </math>
			<listOfParameters>
				<parameter id="LOWER_BOUND" value="0.000000" units="mmol_per_gDW_per_hr"/>
				<parameter id="UPPER_BOUND" value="999999.000000" units="mmol_per_gDW_per_hr"/>
				<parameter id="OBJECTIVE_COEFFICIENT" value="0.000000"/>
                <parameter id="FLUX_VALUE" value="0.000000" units="mmol_per_gDW_per_hr"/>
			</listOfParameters>
		</kineticLaw>
    </reaction>
    
    <reaction id="R_ACLSm_V56" name="(R_acetolactate_synthase__mitochondrial)::Pyruvate [m] + NADPH + H+ + Glutamate => CO2 + NADP+ + H2O + Alpha ketoglutarate + valine    --> [AminoAcid3]" reversible="false">
        <notes>
			<html:p>GENE_ASSOCIATION: ( YMR108W and YCL009C )</html:p>
			<html:p>SUBSYSTEM: AMINOACID_SYNTHESIS</html:p>
		</notes>
		<listOfReactants>
            <speciesReference species="M_Pyruvate_m" stoichiometry="2.000000"/>
		</listOfReactants>
		<listOfProducts>
			<speciesReference species="M_Amino3_b" stoichiometry="1.000000"/>
		</listOfProducts>
		<kineticLaw>
            <math xmlns="http://www.w3.org/1998/Math/MathML">
				<ci> FLUX_VALUE </ci>
            </math>
			<listOfParameters>
				<parameter id="LOWER_BOUND" value="0.000000" units="mmol_per_gDW_per_hr"/>
				<parameter id="UPPER_BOUND" value="999999.000000" units="mmol_per_gDW_per_hr"/>
				<parameter id="OBJECTIVE_COEFFICIENT" value="0.000000"/>
                <parameter id="FLUX_VALUE" value="0.000000" units="mmol_per_gDW_per_hr"/>
			</listOfParameters>
		</kineticLaw>
    </reaction>
    
    <reaction id="R_ASPTAm_V57" name="(R_aspartate_transaminase)::Oxaloacetate [m] + L Glutamate => 2 Oxoglutarate + L Aspartate    --> [AminoAcid4]" reversible="false">
        <notes>
			<html:p>GENE_ASSOCIATION: YKL106W</html:p>
			<html:p>SUBSYSTEM: AMINOACID_SYNTHESIS</html:p>
		</notes>
		<listOfReactants>
            <speciesReference species="M_Oxaloacetate_m" stoichiometry="1.000000"/>
		</listOfReactants>
		<listOfProducts>
			<speciesReference species="M_Amino4_b" stoichiometry="1.000000"/>
		</listOfProducts>
		<kineticLaw>
            <math xmlns="http://www.w3.org/1998/Math/MathML">
				<ci> FLUX_VALUE </ci>
            </math>
			<listOfParameters>
				<parameter id="LOWER_BOUND" value="0.000000" units="mmol_per_gDW_per_hr"/>
				<parameter id="UPPER_BOUND" value="999999.000000" units="mmol_per_gDW_per_hr"/>
				<parameter id="OBJECTIVE_COEFFICIENT" value="0.000000"/>
                <parameter id="FLUX_VALUE" value="0.000000" units="mmol_per_gDW_per_hr"/>
			</listOfParameters>
		</kineticLaw>
    </reaction>
    
    <reaction id="R_PSCVTi_V58" name="(R_3_phosphoshikimate_1_carboxyvinyltransferase__irreversible)::PhosphoenolPyruvate + Skm5p => 3Psme + phosphate    --> [AminoAcid5]" reversible="false">
        <notes>
			<html:p>GENE_ASSOCIATION: YDR127W</html:p>
			<html:p>SUBSYSTEM: AMINOACID_SYNTHESIS</html:p>
		</notes>
		<listOfReactants>
            <speciesReference species="M_PhosphoenolPyruvate_c" stoichiometry="1.000000"/>
		</listOfReactants>
		<listOfProducts>
			<speciesReference species="M_Amino5_b" stoichiometry="1.000000"/>
		</listOfProducts>
		<kineticLaw>
            <math xmlns="http://www.w3.org/1998/Math/MathML">
				<ci> FLUX_VALUE </ci>
            </math>
			<listOfParameters>
				<parameter id="LOWER_BOUND" value="0.000000" units="mmol_per_gDW_per_hr"/>
				<parameter id="UPPER_BOUND" value="999999.000000" units="mmol_per_gDW_per_hr"/>
				<parameter id="OBJECTIVE_COEFFICIENT" value="0.000000"/>
                <parameter id="FLUX_VALUE" value="0.000000" units="mmol_per_gDW_per_hr"/>
			</listOfParameters>
		</kineticLaw>
    </reaction>
    
    <reaction id="R_ACCOACr_V59" name="(R_acetyl_CoA_carboxylase__reversible_reaction)::BCCP biotin CO2 + AcetylCoA + ATP => MalonylCoA + BCCP biotin + phosphate + ADP --> Lipid1" reversible="false">
        <notes>
			<html:p>GENE_ASSOCIATION: YNR016C</html:p>
			<html:p>SUBSYSTEM: LIPID_SYNTHESIS</html:p>
		</notes>
		<listOfReactants>
            <speciesReference species="M_AcetylCoA_c" stoichiometry="1.000000"/>
		</listOfReactants>
		<listOfProducts>
			<speciesReference species="M_Lipid1_b" stoichiometry="1.000000"/>
		</listOfProducts>
		<kineticLaw>
            <math xmlns="http://www.w3.org/1998/Math/MathML">
				<ci> FLUX_VALUE </ci>
            </math>
			<listOfParameters>
				<parameter id="LOWER_BOUND" value="0.000000" units="mmol_per_gDW_per_hr"/>
				<parameter id="UPPER_BOUND" value="999999.000000" units="mmol_per_gDW_per_hr"/>
				<parameter id="OBJECTIVE_COEFFICIENT" value="0.000000"/>
                <parameter id="FLUX_VALUE" value="0.000000" units="mmol_per_gDW_per_hr"/>
			</listOfParameters>
		</kineticLaw>
    </reaction>
    
    <reaction id="R_ACCOACrm_V60" name="(R_Acetyl_Coa_carboxylase__mitochondrial)::BCCP biotin CO2 + AcetylCoA [m]+ ATP => MalonylCoA + BCCP biotin + phosphate + ADP --> Lipid2" reversible="false">
        <notes>
			<html:p>GENE_ASSOCIATION: YMR207C</html:p>
			<html:p>SUBSYSTEM: LIPID_SYNTHESIS</html:p>
		</notes>
		<listOfReactants>
            <speciesReference species="M_AcetylCoA_m" stoichiometry="1.000000"/>
		</listOfReactants>
		<listOfProducts>
			<speciesReference species="M_Lipid2_b" stoichiometry="1.000000"/>
		</listOfProducts>
		<kineticLaw>
            <math xmlns="http://www.w3.org/1998/Math/MathML">
				<ci> FLUX_VALUE </ci>
            </math>
			<listOfParameters>
				<parameter id="LOWER_BOUND" value="0.000000" units="mmol_per_gDW_per_hr"/>
				<parameter id="UPPER_BOUND" value="999999.000000" units="mmol_per_gDW_per_hr"/>
				<parameter id="OBJECTIVE_COEFFICIENT" value="0.000000"/>
                <parameter id="FLUX_VALUE" value="0.000000" units="mmol_per_gDW_per_hr"/>
			</listOfParameters>
		</kineticLaw>
    </reaction>
    
    <reaction id="R_G3PD1ir_V61" name="(R_glycerol_3_phosphate_dehydrogenase__NAD_)::Dihydroxyacetone phosphate + NADH => Glycerol 3 P + NAD  --> Lipid3" reversible="false">
        <notes>
			<html:p>GENE_ASSOCIATION: YDL022W</html:p>
			<html:p>SUBSYSTEM: LIPID_SYNTHESIS</html:p>
		</notes>
		<listOfReactants>
            <speciesReference species="M_DihydroxyacetoneP_c" stoichiometry="1.000000"/>
		</listOfReactants>
		<listOfProducts>
			<speciesReference species="M_Lipid3_b" stoichiometry="1.000000"/>
		</listOfProducts>
		<kineticLaw>
            <math xmlns="http://www.w3.org/1998/Math/MathML">
				<ci> FLUX_VALUE </ci>
            </math>
			<listOfParameters>
				<parameter id="LOWER_BOUND" value="0.000000" units="mmol_per_gDW_per_hr"/>
				<parameter id="UPPER_BOUND" value="999999.000000" units="mmol_per_gDW_per_hr"/>
				<parameter id="OBJECTIVE_COEFFICIENT" value="0.000000"/>
                <parameter id="FLUX_VALUE" value="0.000000" units="mmol_per_gDW_per_hr"/>
			</listOfParameters>
		</kineticLaw>
    </reaction>
    
    <reaction id="R_MI1PS_V62" name="(R_myo_Inositol_1_phosphate_synthase)::Glucose 6 phosphate => Mi1p-D" reversible="false">
        <notes>
			<html:p>GENE_ASSOCIATION: YJL153C</html:p>
			<html:p>SUBSYSTEM: LIPID_SYNTHESIS</html:p>
		</notes>
		<listOfReactants>
            <speciesReference species="M_Glucose6P_c" stoichiometry="1.000000"/>
		</listOfReactants>
		<listOfProducts>
			<speciesReference species="M_Lipid4_b" stoichiometry="1.000000"/>
		</listOfProducts>
		<kineticLaw>
            <math xmlns="http://www.w3.org/1998/Math/MathML">
				<ci> FLUX_VALUE </ci>
            </math>
			<listOfParameters>
				<parameter id="LOWER_BOUND" value="0.000000" units="mmol_per_gDW_per_hr"/>
				<parameter id="UPPER_BOUND" value="999999.000000" units="mmol_per_gDW_per_hr"/>
				<parameter id="OBJECTIVE_COEFFICIENT" value="0.000000"/>
                <parameter id="FLUX_VALUE" value="0.000000" units="mmol_per_gDW_per_hr"/>
			</listOfParameters>
		</kineticLaw>
    </reaction>
    
</listOfReactions>
</model>
</sbml>    
    
