# Supplementary material for: Characterization of the Metabolic Requirements in Yeast Meiosis
Source: PLoS One. 2013 May 8;8(5):e63707. doi: 10.1371/journal.pone.0063707 (PMC3650881; doi:10.1371/journal.pone.0063707)
Supplement: Table S2 — A comparison between the meiosis-specific network and iMM904. (XLSX) [file pone.0063707.s008.xlsx]

## Sheet: Sheet1
Table S2. A comparison between the meiosis-specific network and iMM904.
Reaction ID in the meiosis-specific network	Corresponding reactions and genes in iMM904		Explanation of the difference
V1	[c] : ac + atp + coa --> accoa + amp + ppi	YLR153C
V2			V2 is absent in iMM904
V3	[c] : cit <==> icit	YLR304C	V3 is irreversible
V4	[c] : icit --> glx + succ	YER065C
V5	[c] : accoa + glx + h2o --> coa + h + mal-L	YIR031C, YNL117W	V5 is catalyzed by YNL117W
V6	[c] : mal-L + nad <==> h + nadh + oaa	YOL126C	V6 is irreversible
V7	[c] : atp + oaa --> adp + co2 + pep	YKR097W
V8	[c] : 2pg <==> h2o + pep	YOR393W, YPL281C, YMR323W, YHR174W, YGR254W	V8 is irreversible and catalyzed by YGR254W
V9	[c] : 2pg <==> 3pg	YKL152C, YDL021W, YOL056W	V9 is irreversible and catalyzed by YKL152C
V10	[c] : 3pg + atp <==> 13dpg + adp	YCR012W	V10 is irreversible
V11	[c] : g3p + nad + pi <==> 13dpg + h + nadh	YGR192C, YJR009C, YJL052W	V11 is irreversible
V12	[c] : dhap <==> g3p	YDR050C	V12 is irreversible
V13	[c] : fdp <==> dhap + g3p	YKL060C	V13 is irreversible
V14	[c] : fdp + h2o --> f6p + pi	YLR377C
V15	[c] : g6p <==> f6p	YBR196C	V15 is irreversible
V16	[c] : g1p <==> g6p	YKL127W, YMR105C	V16 is irreversible and catalyzed by YMR105C
V17	[c] : g6p + udpg --> h + tre6p + udp	YBR126C+YDR074W+YMR261C, YBR126C+YDR074W+YML100W	V17 is catalyzed by YBR126C, YDR074W, YMR261C, YML100W using "and" logic
V18	[c] : g1p + h + utp <==> ppi + udpg	YHL012W, YKL035W	V18 is irreversible and catalyzed by YKL035W
V19	[c] : glycogen + pi --> g1p	YPR160W
V20	[c] : g1p <==> g6p	YKL127W, YMR105C	V20 is irreversible and catalyzed by YMR105C
V21	[c] : g6p <==> f6p	YBR196C	V21 is irreversible
V22	[c] : atp + f6p --> adp + fdp + h	YMR205C+YGR240C
V23	[c] : fdp <==> dhap + g3p	YKL060C	V23 is irreversible
V24	[c] : dhap <==> g3p	YDR050C	V24 is irreversible
V25	[c] : g3p + nad + pi <==> 13dpg + h + nadh	YGR192C, YJR009C, YJL052W	V25 is irreversible
V26	[c] : 3pg + atp <==> 13dpg + adp	YCR012W	V26 is irreversible
V27	[c] : 2pg <==> 3pg	YKL152C, YDL021W, YOL056W	V27 is irreversible and catalyzed by YKL152C
V28	[c] : 2pg <==> h2o + pep	YOR393W, YPL281C, YMR323W, YHR174W, YGR254W	V28 is irreversible and catalyzed by YGR254W
V29	[c] : adp + h + pep --> atp + pyr	YAL038W, YOR347C	V29 is catalyzed by YOR347C
V30	[c] : atp + hco3 + pyr --> adp + h + oaa + pi	YGL062W, YBR218C
V31	[c] : fum + h2o <==> mal-L	YPL262W	V31 is irreversible
V32	[c] : icit + nadp --> akg + co2 + nadph	YLR174W
V33	[c] : akg + h + nadph + nh4 --> glu-L + h2o + nadp	YAL062W, YOR375C	V33 is catalyzed by YAL062W
V34	[m] : coa + nad + pyr --> accoa + co2 + nadh	YFL018C, YNL071W, YBR221C+YER178W, YGR193C	V34 is catalyzed by YBR221C, YER178W using "and" logic
V35	[m] : accoa + h2o + oaa --> cit + coa + h	YPR001W, YNR001C	V35 is catalyzed by YNR001C
V36	[m] : cit <==> icit	YLR304C, YJL200C	V36 is irreversible and catalyzed by YLR304C
V37	[m] : icit + nad --> akg + co2 + nadh	YOR136W+YNL037C
V38			V38 is absent in iMM904
V39	[m] : atp + coa + succ <==> adp + pi + succoa	YGR244C+YOR142W	V39 is irreversible
V40	[m] : fad + succ <==> fadh2 + fum	YDR178W+YLL041C+YKL141W+YKL148C, YLL041C+YKL141W+YLR164W+YKL148C, YDR178W+YLL041C+YKL141W+YJL045W, YDR178W+YLL041C+YKL148C+YMR118C	V40 is irreversible and catalyzed by YKL148C, YLL041C, YKL141W, YDR178W using "and" logic
V41	[m] : fum + h2o <==> mal-L	YPL262W	V41 is irreversible
V42	[m] : mal-L + nad <==> h + nadh + oaa	YKL085W	V42 is irreversible
	ac[e] + h[e] <==> ac[c] + h[c]	YCR032W	The reaction is excluded from the meiosis-specific network
V43	ac[e] <==> ac[c]	YCR010C	V43 is irreversible
V44	[c] : accoa + crn <==> acrn + coa	YAR035W, YER024W	V44 is irreversible and catalyzed by YAR035W, YER024W, YML042W using average
V45	h[c] + oaa[c] <==> h[m] + oaa[m]	YKL120W	V45 is irreversible
V46	h[c] + oaa[c] <==> h[m] + oaa[m]	YKL120W	V46 is irreversible
V47	cit[c] + icit[m] <==> cit[m] + icit[c]	YBR291C	V47 is irreversible
V48	cit[c] + icit[m] <==> cit[m] + icit[c]	YBR291C	V48 is irreversible
V49	fum[m] + succ[c] --> fum[c] + succ[m]	YLR348C, YJR095W	V49 is catalyzed by YJR095W
V50	pi[m] + succ[c] --> pi[c] + succ[m]	YLR348C
V51	akg[m] + oxag[c] <==> akg[c] + oxag[m]	YPL134C, YOR222W	V51 is irreversible and catalyzed by YPL134C
V52	h[c] + pyr[c] <==> h[m] + pyr[m]		V52 is irreversible and catalyzed by YIL006W
V53	[c] : g6p + nadp --> 6pgl + h + nadph	YNL241C
V54	[c] : 3pg + nad --> 3php + h + nadh	YER081W, YIL074C
V55	[c] : akg + asp-L <==> glu-L + oaa	YLR027C	V55 is irreversible
V56	[m] : h + (2) pyr --> alac-S + co2	YMR108W+YCL009C
V57	[m] : akg + asp-L <==> glu-L + oaa	YKL106W	V57 is irreversible
V58	[c] : pep + skm5p --> 3psme + pi	YDR127W
V59	[c] : accoa + atp + hco3 <==> adp + h + malcoa + pi	YNR016C	V59 is irreversible
V60	[m] : accoa + atp + hco3 <==> adp + h + malcoa + pi	YMR207C	V60 is irreversible
V61	[c] : dhap + h + nadh --> glyc3p + nad	YDL022W
V62	[c] : g6p --> mi1p-D	YJL153C
