# Supplementary material for: Characterization of the Metabolic Requirements in Yeast Meiosis
Source: PLoS One. 2013 May 8;8(5):e63707. doi: 10.1371/journal.pone.0063707 (PMC3650881; doi:10.1371/journal.pone.0063707)
Supplement: Table S5 — Context-specific networks determined by iMAT for incorporating expression data with the meiosis-specific network. (XLSX) [file pone.0063707.s011.xlsx]

## Sheet: Sheet1
Table S5. Context-specific networks determined by iMAT for incorporating expression data with the meiosis-specific network. Genes with expression values above the median are considered expressed.
Hours of sporulation	0.033	0.5	1	1.5	2	3	6.5	6.75	7	7.25	7.5	7.75	8	8.25	8.5	8.75	9.25	11
Best objective function	Net ATP production maximization	Glutamate synthesis maximization			Nucleotide synthesis maximization		Carbohydrate breakdown maximization							Net ATP production minimization				Carbohydrate breakdown maximization
Whether the context-specific network captures reactions participating in the best objective function (highlighted)	Yes	Yes	Yes	Yes	No	No	Yes	Yes	Yes	Yes	Yes	Yes	Yes	Yes	Yes	Yes	Yes	Yes
Context-specific network (line 6 and below)	V1	V1	V1	V1	V1	V1	V1	V1	V1	V1	V1	V1	V1	V1	V1	V1	V1	V1
	V2	V2	V2	V2	V2	V2	V2	V2	V2	V2	V2	V2	V2	V2	V2	V2	V2	V2
	V3	V3	V3	V3	V3	V3	V3	V3	V3	V3	V3	V3	V3	V3	V3	V3	V3	V3
	V4	V4	V4	V4	V4	V4	V4	V4	V4	V4	V4	V4	V4	V4	V4	V4	V4	V4
	V5	V5	V5	V5	V5	V5	V5	V5	V5	V5	V5	V5	V5	V5	V5	V5	V5	V5
	V6	V6	V6	V6	V6	V6	V6	V6	V6	V6	V6	V6	V6	V6	V6	V6	V6	V6
	V7	V7	V7	V7	V7	V7	V7	V13	V7	V7	V7	V7	V13	V13	V13	V7	V7	V7
	V8	V8	V8	V8	V8	V9	V13	V14	V12	V13	V13	V8	V16	V16	V16	V8	V13	V13
	V9	V9	V9	V9	V9	V10	V14	V16	V13	V14	V14	V9	V18	V18	V18	V9	V18	V19
	V10	V10	V10	V10	V10	V12	V16	V18	V14	V16	V16	V13	V19	V19	V19	V16	V19	V20
	V11	V11	V11	V11	V11	V13	V18	V19	V16	V18	V18	V16	V20	V20	V20	V18	V20	V23
	V12	V12	V12	V12	V12	V16	V19	V20	V18	V19	V19	V18	V23	V23	V23	V19	V23	V29
	V13	V13	V13	V13	V13	V18	V20	V22	V19	V20	V20	V19	V35	V35	V35	V20	V29	V33
	V14	V14	V16	V16	V16	V19	V22	V23	V20	V22	V22	V20	V36	V36	V36	V35	V35	V34
	V15	V15	V18	V18	V18	V20	V23	V33	V21	V23	V23	V23	V37	V37	V37	V36	V36	V35
	V16	V21	V19	V19	V19	V23	V29	V35	V22	V29	V29	V35	V38	V38	V38	V37	V37	V36
	V20	V23	V20	V20	V20	V24	V32	V36	V23	V34	V34	V36	V39	V39	V39	V38	V38	V37
	V21	V24	V23	V23	V23	V26	V33	V37	V24	V35	V35	V37	V40	V40	V40	V39	V39	V40
	V23	V25	V24	V24	V24	V27	V34	V38	V29	V36	V36	V38	V41	V41	V41	V40	V40	V41
	V24	V32	V25	V25	V25	V29	V35	V39	V33	V37	V37	V39	V42	V42	V42	V41	V41	V42
	V25	V33	V26	V26	V26	V30	V36	V40	V34	V38	V38	V40	V43	V43	V43	V42	V42	V43
	V26	V35	V27	V27	V27	V32	V37	V41	V35	V39	V39	V41	V44	V44	V44	V43	V43	V44
	V27	V36	V28	V29	V29	V33	V38	V42	V36	V40	V40	V42	V45	V45	V45	V44	V44	V48
	V28	V37	V29	V30	V32	V35	V39	V43	V37	V41	V41	V43	V50	V50	V50	V45	V45	V50
	V32	V38	V30	V32	V33	V36	V40	V44	V38	V42	V42	V44	V55	V55	V55	V50	V50	V51
	V33	V39	V32	V33	V34	V37	V41	V50	V39	V43	V43	V45	V62	V62	V62	V54	V52	V52
	V35	V40	V33	V35	V35	V38	V42	V51	V40	V44	V44	V50				V55	V53	V53
	V36	V41	V35	V36	V36	V39	V43	V62	V41	V45	V45	V54				V62	V55	V55
	V37	V42	V36	V37	V37	V40	V44		V42	V50	V50	V55					V56	V56
	V38	V43	V37	V40	V40	V41	V48		V43	V52	V52	V62					V62	V62
	V39	V44	V38	V41	V41	V42	V50		V44	V55	V55
	V40	V45	V39	V42	V42	V43	V51		V45	V56	V56
	V41	V46	V40	V43	V43	V44	V52		V50	V62	V62
	V42	V50	V41	V44	V44	V48	V53		V51
	V43	V54	V42	V48	V48	V50	V55		V52
	V44	V55	V43	V50	V50	V51	V56		V55
	V48	V59	V44	V51	V51	V55	V62		V56
	V50	V61	V45	V55	V52	V62			V61
	V61	V62	V50	V59	V55				V62
	V62		V51	V61	V56
			V55	V62	V59
			V59		V61
			V61		V62
			V62
